# Supplementary material for: Next-Generation Sequencing Identifies Polyunsaturated Fatty Acid Responsive Genes in the Juvenile Rat Cerebellum
Source: Nutrients. 2019 Feb 15;11(2):407. doi: 10.3390/nu11020407 (PMC6412889; doi:10.3390/nu11020407)
Supplement: Supplementary file 1 [file nutrients-11-00407-s001.zip › Table S1.xlsx]

## Sheet: Table S1
Table S1. Genes quantified using upper quartile scaling
Gene	RSquare	Lsmean Diet Corn	Lsmean Diet Soybean	Diff of Diet = (Corn)-(Soybean)	t-Statistic for Diff of Diet = (Corn)-(Soybean)	-log10(p-value) for Diff of Diet = (Corn)-(Soybean)	Sig Index for Diff of Diet = (Corn)-(Soybean)
Rps16	0.853714	7.89578	6.00015	1.89563	6.64856	5.51289	1
LOC100911248	0.836617	5.39394	3.67982	1.71412	4.78922	3.83324	1
Rnr1	0.802374	13.8394	12.3436	1.49581	4.6788	3.7283	1
Nr4a3	1	6.53927	5.14414	1.39513	5.36881	4.37586	1
Ldoc1	0.783809	4.07337	2.68461	1.38876	5.329	4.33908	1
Nxph4	0.786041	4.33255	2.97678	1.35577	5.86353	4.82618	1
Gstt3	0.632325	5.36228	4.04833	1.31395	5.56384	4.55491	1
Plk3	0.733874	4.47017	3.31356	1.1566	4.4144	3.47543	0
LOC103691768	0.745915	3.25877	2.14918	1.10959	3.29609	2.39622	0
Atp6v0c	0.747452	8.62189	7.60146	1.02044	6.05329	4.9954	1
Rnr2	0.999999	16.9996	15.9884	1.01124	5.11798	4.14285	1
LOC108348429	0.99992	4.10962	3.10016	1.00946	3.61683	2.7051	0
LOC499706	0.693099	4.63547	3.63472	1.00076	3.92631	3.00452	0
Cpe	0.714414	11.9975	11.0006	0.996849	5.18796	4.20815	1
Scamp3	0.719345	6.97673	5.98979	0.98694	5.38819	4.39374	1
Bcl11b	0.869524	3.52275	2.53685	0.9859	1.67833	0.94806	0
LOC102557607	0.685267	3.60017	2.62686	0.973305	3.59698	2.61716	0
Hist1h2bl	0.908991	2.34583	1.37473	0.971109	1.26296	0.640569	0
Trnas-aga	0.738717	3.02955	2.07169	0.957869	2.63141	1.77106	0
Vgf	0.690399	3.83664	2.88226	0.954379	3.29558	2.39574	0
LOC679794	0.720379	2.37148	1.41822	0.953253	2.37738	1.47533	0
Il22ra2	0.676323	3.64887	2.71583	0.933034	3.41326	2.47999	0
Smim17	0.999948	6.39656	5.46497	0.931589	5.66649	4.64837	1
Snai3	0.686596	2.94622	2.01726	0.928964	2.97539	2.04935	0
Trnm	0.999999	8.84654	7.92199	0.924552	5.18503	4.20542	1
LOC363224	0.66866	3.21247	2.29133	0.921141	3.75245	2.83625	0
Trnp1	0.713554	7.69609	6.77559	0.920495	5.51464	4.50992	1
Dlgap2	0.742528	3.2682	2.3494	0.918799	2.25501	1.40334	0
Tgfa	0.720138	6.23726	5.31865	0.918619	5.68522	4.66536	1
LOC102548801	0.674301	2.40722	1.49669	0.910528	3.06152	2.10153	0
Trnv	0.883021	4.65872	3.75193	0.906785	1.53282	0.845554	0
Cyp4x1	1	4.13226	3.22676	0.905495	3.62867	2.71655	0
Sh2b2	0.724571	4.62729	3.73185	0.895435	5.8679	4.83009	1
Anp32b	0.542479	8.41164	7.5197	0.89194	4.61979	3.67205	1
Trnap-agg	0.677877	3.06507	2.17511	0.889968	2.93601	2.03481	0
LOC108348624	0.739309	3.47609	2.58689	0.889206	2.35593	1.52266	0
LOC108351809	0.658962	2.23585	1.35411	0.881747	2.60154	1.63526	0
Dusp1	1	7.51334	6.63913	0.874207	5.45349	4.45384	1
Hmcn2	0.711355	2.26016	1.3894	0.870757	2.12754	1.27501	0
Tmem130	0.649127	8.32785	7.46435	0.863498	3.70303	2.78844	0
LOC367942	0.68981	2.7262	1.86276	0.863442	2.61575	1.74278	0
Ns5atp4	0.665072	1.57766	0.714597	0.863065	2.11884	1.25454	0
Nrn1	0.721442	9.90478	9.04617	0.858612	5.90314	4.86166	1
Tmem206	1	6.33664	5.47952	0.857123	5.02776	4.05833	1
Asrgl1	0.731645	7.69793	6.84112	0.856803	6.14014	5.07217	1
Rac2	0.752406	2.6433	1.78813	0.855168	2.0408	1.23562	0
LOC100910973	0.99998	4.31947	3.46434	0.855129	3.61995	2.70811	0
Mis18a	0.652747	2.38653	1.53502	0.851504	2.85863	1.92242	0
LOC108350375	0.736758	2.92658	2.07535	0.851229	2.17834	1.35906	0
LOC102548969	0.735294	2.54386	1.6997	0.844161	2.11227	1.29468	0
Cdk1	0.742022	2.68699	1.84409	0.842892	1.96819	1.16868	0
Sh3rf3	0.641615	3.94321	3.10305	0.840163	3.79233	2.87485	0
LOC103692535	0.692555	4.60575	3.76776	0.83799	2.52834	1.67716	0
LOC102550105	0.689147	3.98257	3.15059	0.831974	2.53079	1.67939	0
Hyal3	0.645385	4.55554	3.72864	0.826904	3.09831	2.20746	0
Calcr	0.734926	2.34329	1.51741	0.825882	1.72215	0.955883	0
LOC678765	0.698712	3.37901	2.55369	0.825319	2.41704	1.57703	0
Ptafr	0.695764	4.73998	3.91528	0.824695	6.41597	5.31314	1
Fosb	0.691058	3.04422	2.22371	0.820514	2.08516	1.24158	0
LOC102554363	0.719924	3.35237	2.53428	0.818087	2.23073	1.41273	0
LOC102555598	0.999737	3.55504	2.73767	0.817371	3.64979	2.73696	0
Dcakd	0.635862	4.73513	3.92068	0.814446	3.21675	2.3203	0
Drd2	0.708324	3.5622	2.74822	0.813986	2.18385	1.3545	0
Trnt	0.836907	4.7146	3.90494	0.809655	1.57496	0.877202	0
Tac1	0.842681	3.10174	2.29393	0.807816	1.54367	0.853666	0
LOC102551299	0.640009	2.35787	1.55422	0.803644	2.77936	1.85289	0
Cacna1h	0.665509	3.79782	2.9943	0.803523	2.61583	1.7568	0
Faim2	0.632796	8.21862	7.41577	0.802853	3.98237	3.05876	0
LOC102550698	0.663351	3.55833	2.75731	0.801021	2.62469	1.76491	0
Myh1	0.92279	3.99597	3.19577	0.800205	1.1371	0.567978	0
Stac2	0.679072	4.32238	3.52277	0.799611	2.4644	1.61947	0
Mrpl40	0.999998	5.67268	4.8754	0.79728	5.47602	4.47453	1
Sh3pxd2b	0.643745	5.7212	4.92467	0.79653	4.38503	3.44721	0
Ccdc92	1	8.00842	7.21215	0.796274	3.61006	2.69856	0
Igdcc3	0.623799	3.94837	3.15616	0.792215	3.67471	2.76105	0
RGD1560482	0.622749	6.16158	5.37659	0.784988	3.22717	2.33026	0
Thy1	1	10.634	9.84909	0.78493	5.87784	4.83901	1
Egr1	0.720578	4.96018	4.17858	0.781603	2.0944	1.29549	0
Cuta	0.618759	6.44645	5.66764	0.778806	3.30426	2.40406	0
Fam19a1	0.790628	2.99418	2.21687	0.777305	1.58137	0.870807	0
LOC103694527	0.696722	4.91122	4.14266	0.768558	2.19551	1.38218	0
Ddah1	0.63303	5.54886	4.7806	0.768263	2.78893	1.91647	0
Gng7	0.64536	3.76285	2.9947	0.76815	2.55935	1.69218	0
Mir1843b	0.699669	4.12673	3.35978	0.766949	2.17001	1.36018	0
Fos	0.999983	8.14757	7.38091	0.766653	2.1298	1.32567	0
Vwc2l	0.747951	3.99114	3.23056	0.760587	1.87622	1.11387	0
LOC102551737	0.660368	3.68018	2.91998	0.760203	2.43146	1.58993	0
Yars	0.999998	9.00089	8.24134	0.759553	4.56545	3.62015	1
LOC681022	0.687055	2.68863	1.92962	0.759017	1.97665	1.16672	0
LOC108348158	0.635358	4.77286	4.01414	0.758724	2.68441	1.81975	0
Fam163b	0.75286	3.05802	2.29982	0.758207	1.7523	1.00498	0
Sik1	0.381144	4.7054	3.94782	0.757581	3.32955	2.42832	0
Nr4a1	0.6154	6.48135	5.72436	0.756995	3.02806	2.14086	0
Vav1	0.999904	3.98464	3.24027	0.744366	3.16515	2.27105	0
Spry4	0.627233	5.39836	4.65591	0.742448	2.67282	1.80908	0
LOC102549372	0.609484	2.68275	1.94132	0.741428	3.71884	2.76787	0
Cbln4	0.768775	3.42258	2.6826	0.739984	1.63163	0.912644	0
Pik3cb	1	8.05411	7.31632	0.737783	4.84973	3.89055	1
LOC102552301	0.634567	3.4904	2.75296	0.737442	2.48691	1.62764	0
Htra1	0.563742	8.05695	7.32001	0.736932	4.82286	3.86512	1
LOC108352084	0.645746	3.75334	3.01681	0.736538	2.43626	1.59422	0
Fam220a	0.661307	6.43853	5.70627	0.732262	5.05185	4.08094	1
Agpat1	0.598162	6.61506	5.88427	0.730786	3.30123	2.40115	0
Serping1	0.599682	5.43549	4.70577	0.729724	3.58783	2.67709	0
Rhbdf2	0.612117	3.14275	2.41742	0.725332	2.68666	1.80678	0
Cyb561d1	0.600772	4.87743	4.15538	0.722042	3.76182	2.84532	0
LOC102553854	0.997315	4.10481	3.38298	0.721827	3.04318	2.15517	0
Pde11a	0.731949	3.26937	2.54796	0.72141	1.78669	1.03701	0
Nfatc2	0.608121	4.26966	3.5485	0.721161	2.78333	1.91127	0
LOC103694327	0.827984	2.91672	2.19638	0.720341	1.33893	0.700475	0
Vac14	0.63747	7.3458	6.63018	0.715625	4.6624	3.71268	1
Fgfrl1	1	4.99043	4.27494	0.71549	3.28674	2.38726	0
LOC102551570	0.62223	3.12999	2.41651	0.713484	2.41471	1.55154	0
Casz1	0.662111	2.35199	1.64061	0.711387	1.94584	1.14247	0
Tspan1	0.644074	6.91326	6.20394	0.709323	4.81052	3.85343	1
Pir	0.596637	5.17787	4.46936	0.708508	2.87804	1.99962	0
Sox8	0.560562	7.55525	6.84676	0.708495	4.79181	3.83569	1
Clic2	0.274536	3.83912	3.13088	0.708236	2.60993	1.75141	0
LOC103691997	0.67214	3.61612	2.90832	0.707803	2.10716	1.30635	0
Trnar-acg	0.762627	3.37515	2.66826	0.706889	1.655	0.93834	0
LOC103692551	0.628691	5.22928	4.52449	0.704788	4.53998	3.59579	1
Fam219a	0.59412	7.22736	6.52738	0.699977	3.79082	2.87338	0
Krt25	0.633248	2.5364	1.83676	0.699632	1.8599	1.05761	0
Mir124-1	0.750923	4.35805	3.65865	0.699397	1.6841	0.96089	0
Grm2	0.605281	4.77542	4.07645	0.698967	2.63258	1.77213	0
LOC688516	0.836005	4.73893	4.04155	0.697379	1.33975	0.705542	0
Opalin	0.656255	9.15571	8.45911	0.696602	5.07229	4.10009	1
Slc24a1	0.593757	2.39507	1.70224	0.692832	3.46417	2.45974	0
LOC102548526	0.999986	6.48574	5.79302	0.69272	2.40934	1.57015	0
S100b	0.748299	11.1876	10.4967	0.690904	6.83612	5.67165	1
Kcna3	0.610226	2.32566	1.63534	0.690316	2.12497	1.27298	0
Gabrq	0.710744	2.70865	2.02141	0.687243	1.72214	0.98165	0
Rab27a	0.591354	6.68125	5.9966	0.68465	3.8561	2.93656	0
Trnaa-agc	0.641734	4.12379	3.43995	0.683841	2.19982	1.38591	0
LOC102555860	0.608681	3.6237	2.94022	0.68348	2.47802	1.63172	0
LOC102548295	0.58933	2.69444	2.0122	0.682237	2.6171	1.72862	0
LOC108348062	0.635292	3.64816	2.96762	0.680539	2.22972	1.41185	0
LOC108350415	0.577739	5.52314	4.84279	0.680353	3.0217	2.13484	0
LOC103691231	0.582943	13.2071	12.527	0.680022	2.83818	1.96235	0
LOC103691946	0.589022	5.31324	4.63345	0.67979	2.71035	1.84366	0
Vsig10l	0.581901	4.59458	3.91571	0.678876	2.84874	1.97221	0
Cbln2	0.899069	4.27277	3.59559	0.677176	1.05644	0.516071	0
Hnrnpa1	0.58008	11.5795	10.9054	0.67417	3.63243	2.72018	0
Nkx2-2	0.611614	3.6904	3.01633	0.674076	2.3884	1.5515	0
LOC684970	0.574262	4.64442	3.97054	0.673877	3.03507	2.14749	0
LOC108351924	0.676558	3.34928	2.6765	0.672781	1.89373	1.12259	0
Rasgrf2	0.736643	3.49058	2.8184	0.67218	1.66617	0.946977	0
RGD1305464	0.603273	4.26902	3.59859	0.670425	2.44717	1.604	0
Nlrp1a	0.999974	4.31691	3.64701	0.669897	3.17717	2.28252	0
Sp5	0.608304	2.87237	2.20388	0.66849	2.38494	1.54842	0
Cdh4	0.585935	6.10935	5.44132	0.668022	3.85545	2.93594	0
LOC103691272	0.600438	4.74656	4.07956	0.666996	2.45368	1.60984	0
Slfnl1	0.581286	5.0287	4.36198	0.666718	2.71297	1.84608	0
Psmd3	0.593298	8.69178	8.02603	0.665748	4.03688	3.11148	0
LOC681100	0.65999	3.99602	3.33341	0.662609	1.99409	1.21101	0
Scn4a	0.57131	2.98639	2.3262	0.660191	2.70894	1.79139	0
Ndufb7	0.604893	8.62534	7.96829	0.657048	4.30794	3.37307	0
Polr2e	1	7.11445	6.45773	0.656726	3.37462	2.4716	0
Tagap	0.652123	3.26243	2.6057	0.656723	2.01398	1.22763	0
LOC108352534	0.566021	4.31025	3.65453	0.655726	3.3404	2.43874	0
LOC102552566	0.999983	3.90852	3.25305	0.655462	2.45787	1.61361	0
RGD1563294	0.581721	2.05379	1.39943	0.654367	2.18909	1.32388	0
LOC102547543	0.598615	2.01045	1.35611	0.654344	1.88867	1.07914	0
Pak6	0.660794	3.60388	2.95015	0.653726	1.90308	1.13015	0
Artn	0.590814	2.77423	2.12116	0.65307	2.31925	1.46935	0
LOC103690560	0.563732	4.11742	3.46439	0.653026	3.25121	2.35324	0
Trnay-gua	0.740638	3.81356	3.16125	0.652309	1.59314	0.89097	0
Nisch	0.575544	10.6381	9.9862	0.65194	3.73016	2.81469	0
Ldb3	0.695804	3.90125	3.25079	0.650455	1.77309	1.03088	0
Elp5	0.771639	6.81804	6.16842	0.649625	7.4241	6.15593	1
Lrrc8c	0.568151	4.43205	3.78603	0.646026	2.67031	1.79198	0
Aoc2-ps1	0.656176	3.11055	2.46515	0.645402	1.89469	1.12336	0
Fam13c	0.654497	8.75239	8.10753	0.644868	5.18526	4.20564	1
LOC103693892	0.692833	3.04022	2.39552	0.644701	1.76695	1.02601	0
LOC103690480	0.999918	3.79606	3.15138	0.644683	3.09622	2.18327	0
Cyp2d4	0.56211	5.11753	4.47365	0.643882	2.86925	1.9914	0
LOC100911063	0.66376	2.67212	2.0283	0.643816	1.68956	0.945969	0
Lrch4	0.566589	5.34832	4.70597	0.642354	2.72169	1.85414	0
Traf6	0.557722	6.06231	5.42086	0.641447	3.13833	2.24551	0
LOC102552123	0.704822	4.87131	4.2317	0.639608	1.69891	0.972432	0
Ppard	0.999963	6.28272	5.64322	0.639504	3.94505	3.02265	0
LOC108348118	0.569121	4.38882	3.75023	0.638587	2.62948	1.76929	0
Nlgn2	0.999984	7.35048	6.71217	0.638311	2.49525	1.64725	0
Gatm	1	9.04738	8.40933	0.638046	4.54446	3.60008	1
Mmgt2	0.566026	4.35658	3.72008	0.636496	3.62384	2.71187	0
LOC102548217	0.601997	3.19212	2.55767	0.634447	2.23724	1.41839	0
Parm1	1	3.88098	3.24674	0.634239	2.48563	1.6265	0
Itgb3	0.766561	3.09138	2.45831	0.633067	1.44541	0.781124	0
LOC108352888	0.590361	3.59607	2.96566	0.630409	2.25184	1.42199	0
Hepacam	1	7.30583	6.67601	0.62982	3.71309	2.79817	0
Naip6	0.570773	2.64753	2.0179	0.62963	2.40777	1.54553	0
LOC103693594	0.589727	3.54634	2.91728	0.629064	2.30809	1.48041	0
Nemp1	0.619128	4.12257	3.49446	0.628113	2.08344	1.28618	0
Oprk1	0.72388	3.35672	2.72962	0.627103	1.50517	0.818824	0
Sncb	1	8.97072	8.34382	0.626899	3.6002	2.68903	0
Npas4	0.67944	4.80778	4.18126	0.626523	1.71735	0.982648	0
Timp1	0.614305	3.54793	2.92208	0.625844	2.04887	1.24998	0
LOC103690849	0.628442	3.27125	2.64867	0.622584	1.94947	1.16792	0
Nrsn2	0.647062	3.70356	3.08325	0.620312	1.84274	1.08157	0
LOC108353151	0.556436	5.69918	5.07931	0.619875	2.6514	1.7894	0
Tox3	0.593659	3.67512	3.05542	0.619696	2.21832	1.40195	0
Stbd1	0.55628	2.51579	1.89628	0.619509	2.54583	1.66586	0
Snai2	0.578312	3.14567	2.52634	0.619326	2.29138	1.45614	0
Mt1	0.620174	4.14991	3.53093	0.618981	2.03374	1.24421	0
LOC292471	0.657874	2.91626	2.29729	0.618969	1.78629	1.03669	0
LOC314140	0.743651	6.72169	6.10325	0.61844	6.84203	5.67663	1
Ttn	0.909298	6.92501	6.30668	0.618325	0.922867	0.433819	0
Fadd	0.564087	4.28259	3.66454	0.61805	2.50623	1.65716	0
LOC100912459	0.55179	6.38997	5.77202	0.617947	2.73139	1.86311	0
Dpyd	1	7.11332	6.4963	0.617017	3.11544	2.22373	0
LOC500684	0.643492	2.85662	2.24012	0.6165	1.84535	1.08366	0
Bst2	0.556351	2.22844	1.61201	0.616433	2.46266	1.59316	0
Vamp2	0.999997	9.4857	8.86954	0.616159	2.63327	1.77277	0
LOC108349053	0.578478	5.6103	4.99424	0.616064	2.32699	1.49707	0
LOC108348297	0.651927	2.51203	1.89601	0.616026	1.7597	1.01072	0
Nr4a2	0.266812	8.42222	7.80665	0.61557	2.55936	1.70531	0
Tlk1	0.633642	5.74936	5.13391	0.615454	4.92737	3.96388	1
Gga3	1	7.99396	7.37915	0.614806	4.84668	3.88767	1
Trnaa-agc	0.631673	2.62917	2.01459	0.614582	1.85283	1.08384	0
LOC103693913	0.547268	3.16946	2.55569	0.613772	3.03194	2.10059	0
RGD1560341	1	8.6715	8.05786	0.613646	3.52847	2.61977	0
Nfam1	0.594622	3.0082	2.39528	0.612916	2.11637	1.30655	0
LOC100910385	0.606106	3.44554	2.83265	0.612891	2.03806	1.24098	0
Dgke	1	9.55546	8.94343	0.61203	4.24642	3.3138	0
Il2rg	0.674446	2.67836	2.06647	0.611898	1.68881	0.960539	0
LOC102555914	0.55014	5.04234	4.43048	0.611863	2.68169	1.81724	0
Crb1	0.561598	3.95105	3.34015	0.610898	2.47562	1.62956	0
Cnnm1	0.542934	9.24286	8.63201	0.610854	3.11615	2.22441	0
Rnf208	0.544524	5.82479	5.21464	0.610152	3.25142	2.35344	0
Gdf10	0.542542	7.3866	6.77658	0.61002	3.11734	2.22554	0
Lcn2	0.841074	2.70054	2.09118	0.609367	1.11223	0.550489	0
Grid2ip	0.55138	6.28544	5.67696	0.608475	2.61149	1.75283	0
Zfp503	0.995834	4.42801	3.81964	0.608369	2.54545	1.69268	0
LOC102556159	0.541632	5.97204	5.36372	0.60832	2.94197	2.05963	0
Chrna4	0.659004	4.00913	3.40218	0.606955	1.7843	1.03981	0
LOC103691653	0.544996	4.56265	3.95581	0.606833	2.73763	1.86888	0
LOC102555210	0.999926	3.78626	3.17979	0.606466	2.32743	1.48743	0
Peg10	0.602361	4.35512	3.74954	0.605579	2.07969	1.28299	0
LOC108348988	0.546793	3.57952	2.97492	0.604598	2.65645	1.79403	0
Dmp1	0.947852	2.72995	2.1273	0.602653	0.681415	0.295855	0
Mir30b	0.546718	2.67174	2.06941	0.602324	2.62741	1.7674	0
Egr4	0.598014	3.46382	2.86162	0.602203	1.97133	1.17891	0
LOC102553173	0.566478	3.33965	2.73893	0.600718	2.27817	1.44471	0
Zim1	0.999801	3.72951	3.13025	0.59926	2.21239	1.3968	0
LOC103691900	0.624739	5.95223	5.35306	0.599168	1.91921	1.14903	0
LOC102550049	0.669701	2.52685	1.92776	0.599091	1.66476	0.942027	0
LOC103692181	0.567583	5.35625	4.75718	0.599073	2.31444	1.486	0
LOC103692820	0.538095	5.16197	4.56312	0.598851	3.18211	2.28723	0
Tnnc2	0.780332	4.78544	4.18676	0.598687	1.3139	0.68744	0
Frmpd1	0.999831	4.73872	4.14023	0.598493	2.87776	1.99937	0
LOC108352385	0.999442	5.50003	4.90164	0.598382	2.2674	1.44471	0
Sipa1	0.536038	5.65679	5.05898	0.597808	3.04462	2.15653	0
LOC367191	0.703202	3.94423	3.34707	0.597158	1.57238	0.875256	0
Pigt	0.999983	7.74557	7.14851	0.597064	3.63805	2.7256	0
LOC108348625	0.544108	3.85026	3.25376	0.596495	2.60554	1.7474	0
Popdc2	0.65998	2.67412	2.07853	0.595583	1.63898	0.918188	0
RGD1562690	0.586931	4.70842	4.11327	0.595152	2.12932	1.32526	0
LOC108352230	0.657075	4.63894	4.04504	0.5939	1.74477	1.00845	0
Cmya5	0.757109	4.55875	3.96675	0.591993	1.37222	0.728493	0
LOC102549835	0.602213	2.77133	2.17992	0.591407	1.95772	1.17467	0
Mir3102	0.636981	3.28795	2.69657	0.591376	1.77794	1.03009	0
LOC680268	0.586639	4.50011	3.90894	0.591167	2.10931	1.30817	0
LOC108349627	0.53998	3.85412	3.26356	0.590561	2.61314	1.75434	0
LOC103691190	0.532754	7.11603	6.52582	0.590208	2.85275	1.97597	0
Id1	0.532497	4.71982	4.13025	0.58957	2.84551	1.9692	0
Gltscr1	0.615523	5.24273	4.65326	0.589476	1.92561	1.15428	0
Tchh	0.759369	3.38409	2.79471	0.589377	1.35821	0.718563	0
Hba1	0.641513	9.36301	8.77431	0.588705	1.79424	1.04774	0
LOC102550304	0.577525	2.22652	1.63802	0.588505	1.99871	1.19315	0
Slc29a4	0.594314	4.92446	4.3368	0.587657	4.40669	3.46802	0
Oasl2	0.593516	4.70164	4.11428	0.587363	2.04341	1.25235	0
LOC108349526	0.530246	2.86605	2.27937	0.586687	3.01263	2.12626	0
LOC103691999	0.258882	2.6187	2.03219	0.586518	2.43687	1.58335	0
LOC108348764	0.578184	2.65484	2.06877	0.586069	1.90733	1.11235	0
Eif4ebp2	0.530706	5.66664	5.0808	0.585842	2.82463	1.94971	0
LOC365949	0.817764	2.27859	1.69397	0.584615	0.933036	0.432744	0
LOC102552166	0.536633	3.15094	2.56642	0.584521	2.54145	1.67618	0
Cdca3	0.663562	2.36104	1.77748	0.583569	1.52316	0.828215	0
LOC102554670	0.533328	4.34201	3.75875	0.583263	2.66335	1.80037	0
LOC102555403	0.598648	4.25964	3.67638	0.583261	1.99148	1.20883	0
Slc22a8	0.529792	5.5456	4.96249	0.58311	3.1297	2.2373	0
Sntg2	0.53486	4.15473	3.57209	0.58264	2.61526	1.75628	0
Hrh1	0.57762	4.36792	3.78548	0.582435	2.12437	1.32102	0
LOC108351270	0.593309	4.41221	3.83123	0.580978	2.01224	1.22618	0
Iqsec3	0.530085	7.95563	7.37482	0.580809	2.71752	1.85029	0
Apold1	1	6.95874	6.37814	0.580604	2.91335	2.03274	0
LOC103692362	0.999997	5.38691	4.80649	0.580417	2.6867	1.82185	0
Cntfr	0.528404	6.80213	6.22235	0.579784	2.76056	1.89013	0
Camkv	0.841329	4.79806	4.21851	0.579548	1.08275	0.532821	0
Spi1	0.651065	2.93653	2.35764	0.578883	1.62973	0.911213	0
LOC102554284	0.547096	3.16752	2.58868	0.578841	2.37844	1.54263	0
Ninj2	0.527056	4.6819	4.10328	0.578617	2.795	1.92212	0
Cpne4	0.754144	3.72171	3.14322	0.578488	1.31126	0.6836	0
Card11	0.630506	3.6185	3.04024	0.578256	1.80354	1.05518	0
Dynll2	0.529377	11.3876	10.8099	0.577657	3.22678	2.32988	0
Wbp2	0.526506	8.34065	7.76403	0.57662	3.11922	2.22733	0
Dnajc7	0.63309	10.6435	10.067	0.576483	5.017	4.04823	1
Pcdhga3	0.592075	6.27042	5.69395	0.576474	1.99711	1.21353	0
Hpcal1	0.527589	9.5592	8.98285	0.576349	3.17846	2.28375	0
LOC102554066	0.561949	3.73549	3.16016	0.575331	2.20358	1.38917	0
Dpagt1	0.577194	6.81728	6.24206	0.575225	4.18993	3.25933	0
LOC103693414	0.525242	4.142	3.56743	0.57457	2.76538	1.8946	0
Rnf26	0.58123	5.22527	4.65133	0.573938	2.05209	1.25966	0
LOC102554561	0.544943	2.71403	2.1402	0.573823	2.30195	1.4653	0
Tagln3	0.659118	2.73433	2.16069	0.573642	1.61968	0.907623	0
Msi1	0.546363	5.72163	5.14811	0.573522	2.34211	1.51042	0
Nptx2	0.712026	5.0747	4.50219	0.572507	1.46737	0.797156	0
Tmem176a	0.531088	5.18725	4.61526	0.571983	3.35811	2.45574	0
Hist1h2bcl1	0.719938	2.83932	2.26762	0.571703	1.43871	0.77626	0
Bcr	0.522549	7.83961	7.26798	0.57163	2.83319	1.9577	0
Spock1	0.307696	8.90294	8.33252	0.57042	2.82845	1.95328	0
LOC502594	0.54521	3.25762	2.68726	0.570362	2.32904	1.49888	0
LOC499469	0.590677	4.42962	3.85927	0.570346	1.97487	1.19501	0
Gpx3	0.690669	3.53181	2.96148	0.570329	1.53437	0.846707	0
Trnd	1	6.63542	6.06527	0.570148	2.1018	1.30178	0
Abhd14b	0.542362	6.27014	5.70095	0.569183	3.63433	2.72201	0
LOC108350005	0.749633	2.5084	1.94081	0.567597	1.29758	0.67415	0
LOC100912577	0.577243	6.20452	5.63698	0.567545	4.21993	3.28827	0
LOC102554288	0.522848	6.68786	6.12035	0.567511	3.15148	2.25803	0
Chst10	0.556725	7.31695	6.74987	0.567083	3.90075	2.97977	0
LOC102555354	0.557578	2.50214	1.9352	0.56694	2.06024	1.25162	0
LOC108351163	0.5213	6.01801	5.45157	0.566438	2.72309	1.85543	0
Palm	0.999894	7.10536	6.53936	0.565999	3.43797	2.53254	0
Car7	0.582001	7.1061	6.5403	0.565795	4.29731	3.36283	0
LOC691189	0.59164	3.00223	2.43663	0.565604	1.89532	1.12387	0
LOC108349978	0.542546	3.93243	3.36706	0.565368	2.31764	1.48883	0
LOC100910962	0.241069	3.20472	2.64062	0.564091	2.32378	1.48425	0
Klhl14	0.625661	3.22836	2.66435	0.564008	1.72193	0.986212	0
LOC108353284	1	3.72833	3.16594	0.562396	2.33641	1.50539	0
RGD1308544	0.650715	2.90784	2.34634	0.561499	1.52465	0.829296	0
LOC102556290	0.999995	5.00894	4.44764	0.561302	2.91969	2.03869	0
Fut2	0.568092	2.26844	1.70801	0.56043	1.90979	1.12221	0
Mylpf	0.934098	2.7557	2.1954	0.560299	0.67495	0.292449	0
LOC108352057	0.627122	4.27151	3.71166	0.559847	1.74527	1.00884	0
LOC102556038	0.600345	3.14308	2.58451	0.558565	1.81738	1.06134	0
LOC108349911	0.999974	6.03299	5.47462	0.558364	3.50817	2.60019	0
LOC108350147	0.615187	2.0495	1.49159	0.557905	1.59246	0.874188	0
C2cd3	1	7.96667	7.4095	0.55717	4.837	3.8785	1
Disp2	0.514892	8.99141	8.43447	0.556939	2.76514	1.89438	0
LOC102552902	0.518333	5.88532	5.32854	0.556776	2.61652	1.75744	0
Cd101	1	3.48853	2.93177	0.55676	1.96064	1.1832	0
LOC102551687	0.663447	3.40051	2.84418	0.556334	1.58694	0.886264	0
LOC102549302	0.99928	3.93184	3.3758	0.556036	2.29066	1.46509	0
Dbndd2	0.648015	9.01114	8.45645	0.554688	5.28586	4.29913	1
LOC103693520	0.52505	5.52271	4.96813	0.554585	2.4455	1.60251	0
Vash2	0.51383	5.06758	4.51335	0.554229	4.36166	3.42475	0
Foxp4	0.623985	4.74641	4.19244	0.553972	1.73562	1.00123	0
LOC108351072	0.624224	3.94798	3.3956	0.552384	1.72828	0.995451	0
LOC102550083	0.571685	4.26715	3.71549	0.551659	1.99337	1.21041	0
Tmem115	1	6.70292	6.15172	0.551206	3.35439	2.45216	0
Lhpp	0.512107	6.07005	5.52045	0.549597	3.05399	2.1654	0
Kcnq5	0.51715	4.72557	4.17601	0.549558	2.52812	1.67696	0
Tmem231	0.589458	6.71779	6.16823	0.549558	5.08375	4.11082	1
Tspan18	0.510031	4.51509	3.96709	0.548002	2.73443	1.86592	0
Wdcp	0.99996	4.35944	3.81164	0.547792	2.90336	2.02336	0
Bcl11a	0.516636	6.20976	5.66224	0.547516	3.24822	2.35038	0
Mpped1	0.619542	3.93112	3.38377	0.54735	1.72841	0.99555	0
LOC102552818	0.508908	4.27443	3.72714	0.547293	2.89839	2.01869	0
Slco4a1	0.608585	3.49886	2.95217	0.546686	1.77441	1.03194	0
Csf3r	0.594862	2.42918	1.88253	0.546654	1.73466	0.991317	0
Mir664-2	0.569572	3.34441	2.79799	0.546421	1.9784	1.19794	0
Rab7a	0.533465	9.66368	9.11741	0.546273	4.53677	3.59273	1
Emp3	0.530282	3.81049	3.26454	0.545949	2.29163	1.46594	0
Trnat-ugu	0.625971	3.97058	3.42511	0.545464	1.69374	0.968397	0
Rab3a	0.532236	10.2501	9.70645	0.543667	3.61251	2.70093	0
Spin1	0.53397	6.63849	6.09573	0.542764	3.64844	2.73565	0
LOC108350849	0.219657	2.71607	2.17351	0.542558	2.18753	1.36689	0
LOC684715	0.520204	3.03682	2.49479	0.542036	2.32419	1.48461	0
Fscn3	0.61655	3.59815	3.05686	0.541293	1.71694	0.986538	0
Rasd2	0.493781	6.729	6.1878	0.541204	4.1902	3.25958	0
Gabra5	0.82601	4.44632	3.90528	0.541035	1.05015	0.512089	0
LOC102554922	0.611346	2.27305	1.73313	0.539917	1.64778	0.924842	0
Prlhr	0.544355	3.95596	3.4163	0.539666	2.11336	1.31163	0
Zfhx4	0.725254	6.20537	5.66599	0.539381	1.33171	0.699894	0
Atp1a3	0.250612	11.3114	10.7728	0.538515	2.45349	1.60967	0
LOC102551693	0.522588	4.14092	3.60243	0.538498	3.46805	2.56152	0
LOC108348121	0.773643	3.08121	2.54291	0.538297	1.12909	0.559874	0
Atf3	0.568361	2.90451	2.36652	0.537997	1.84672	1.079	0
Hsbp1	1	10.5913	10.0535	0.537779	5.95895	4.91152	1
Mcm10	0.680122	2.83027	2.29323	0.53704	1.32899	0.690983	0
LOC102550141	0.599498	4.94163	4.40524	0.536394	1.77218	1.03016	0
Mn1	0.543071	3.81487	3.27876	0.536106	2.04623	1.24778	0
LOC102548682	0.999988	6.58716	6.05239	0.534772	2.33988	1.50845	0
Thsd1	0.519179	5.54063	5.00591	0.534714	3.42946	2.52435	0
Prickle3	0.507221	3.75291	3.2184	0.534506	3.14442	2.25131	0
Calca	0.82312	2.66699	2.13259	0.534402	0.927235	0.432368	0
Dusp5	0.503065	5.78389	5.2501	0.533798	2.63961	1.77858	0
Rnf125	0.589908	3.19229	2.65913	0.533155	1.8031	1.05483	0
Ifi47	0.602704	3.386	2.85306	0.532938	1.74288	1.00695	0
Trib1	0.511348	4.73571	4.2031	0.532618	3.2783	2.37918	0
Scp2	0.999999	10.4961	9.96394	0.532148	3.90859	2.98736	0
Tbc1d25	0.999925	5.44414	4.91236	0.53178	2.95841	2.07511	0
LOC100361430	0.535571	3.07767	2.5465	0.531177	2.07305	1.27017	0
LOC103690947	0.690602	4.20459	3.67359	0.531003	1.41349	0.758026	0
LOC360919	0.681369	2.9006	2.36989	0.53071	1.44192	0.77859	0
LOC108351962	0.658533	3.70715	3.17702	0.53013	1.51586	0.832924	0
Ndufa9	0.678697	9.51459	8.98494	0.529651	5.79871	4.76792	1
Iglon5	0.586743	4.67925	4.14996	0.529285	1.80083	1.05302	0
LOC102555954	0.499262	5.33546	4.8067	0.528754	2.67274	1.80901	0
Rnasek	0.687358	7.69676	7.16854	0.528226	5.93941	4.89408	1
Wdfy4	0.563784	3.41312	2.88499	0.528128	1.91599	1.14638	0
Csdc2	1	8.27102	7.74409	0.526924	3.36457	2.46195	0
LOC108349983	0.502882	3.59987	3.07309	0.526776	3.12204	2.23001	0
Hspb1	0.999016	4.54541	4.01886	0.526552	2.20814	1.39312	0
LOC108350482	0.68083	3.68554	3.15946	0.526073	1.3914	0.739818	0
Gabpb1l	0.999943	3.92919	3.4032	0.525992	2.45188	1.60823	0
LOC100360669	0.587201	3.63163	3.1058	0.525832	1.783	1.03877	0
LOC108350411	0.500023	3.29661	2.77083	0.525781	2.41419	1.55108	0
Paf1	0.440683	8.92823	8.4027	0.525524	3.76592	2.84928	0
Fmo4	0.538536	4.42154	3.89603	0.525509	2.06599	1.2714	0
LOC683192	0.508676	3.82814	3.3028	0.525334	3.2882	2.38866	0
Agl	0.541275	9.25615	8.73103	0.525119	3.85464	2.93515	0
Errfi1	1	9.4015	8.87647	0.525032	4.69187	3.74074	1
Dxo	0.629404	4.298	3.77305	0.524949	1.60222	0.897874	0
Ogdh	0.509559	7.87674	7.35203	0.524707	3.31347	2.41289	0
LOC102550912	0.609437	3.07804	2.55335	0.524683	1.63576	0.919851	0
Cd84	0.216559	4.84132	4.31709	0.524233	2.2306	1.41261	0
Has3	0.495473	4.17266	3.64877	0.523892	2.7747	1.90324	0
Shank3	0.521387	9.18349	8.65999	0.523503	3.5477	2.63833	0
Tsku	0.526817	2.70658	2.18321	0.523366	2.02424	1.22205	0
LOC108349980	0.497491	3.84568	3.32265	0.523032	2.58537	1.72899	0
Akna	0.496499	4.64513	4.1222	0.522928	2.62419	1.76445	0
Rmrp	0.592071	14.4521	13.9303	0.521857	1.74291	1.00698	0
Tmem192	0.999999	5.70794	5.18633	0.521602	3.49342	2.58597	0
LOC108349710	0.582196	3.4599	2.93831	0.521596	1.74082	1.00095	0
Fus	0.545078	8.21098	7.69029	0.520688	1.99003	1.20763	0
LOC100911441	0.615161	3.82822	3.308	0.520222	1.63908	0.926075	0
LOC102555105	0.598641	2.63606	2.11616	0.519893	1.66088	0.939045	0
LOC108349634	0.504001	7.95932	7.43943	0.51989	3.2346	2.33736	0
Prox1	0.494172	8.48866	7.96884	0.519815	2.9079	2.02762	0
LOC690686	0.890418	2.92357	2.40454	0.519031	0.785605	0.35303	0
Eomes	0.999987	7.2886	6.76971	0.518892	3.20204	2.30625	0
Peli2	0.999994	7.62034	7.10173	0.518608	2.76653	1.89567	0
Clvs2	0.999995	5.88664	5.36811	0.518531	3.04634	2.15816	0
Lef1	0.999991	4.51677	3.99838	0.518394	2.59066	1.73382	0
Nrep	0.506797	12.0152	11.4969	0.51827	3.31168	2.41117	0
Nat6	0.239182	4.31425	3.79706	0.517193	2.37881	1.54296	0
N5	0.495952	5.90766	5.39051	0.517151	2.50986	1.66044	0
LOC100911196	0.520624	6.48434	5.96734	0.517008	3.57374	2.66348	0
LOC108350502	0.815163	3.29749	2.7807	0.51679	0.94774	0.445776	0
Gpr165	0.687333	3.45469	2.93808	0.516615	1.38006	0.734072	0
LOC691995	0.653556	4.96403	4.44819	0.515839	1.48464	0.80983	0
Rassf5	0.528884	7.60566	7.08998	0.515684	3.71182	2.79694	0
LOC102553498	0.58222	2.59503	2.07952	0.515512	1.59395	0.880098	0
Pax2	0.149463	3.10638	2.59104	0.515338	1.6768	0.946893	0
Ubr5	0.580774	9.61844	9.10358	0.514864	4.43752	3.49762	0
Inf2	0.518528	5.241	4.72658	0.514414	2.15494	1.34722	0
LOC690098	0.184379	4.94803	4.43373	0.514303	2.01719	1.23032	0
Itpripl2	0.561613	2.67578	2.16173	0.514051	1.8071	1.05317	0
RGD1308117	0.612537	2.74384	2.23014	0.513704	1.531	0.837734	0
Necab1	0.823976	3.57333	3.05987	0.513463	0.999323	0.480324	0
LOC108349703	0.68779	2.64946	2.13603	0.513432	1.29987	0.673538	0
Cyp26b1	1	6.76233	6.24893	0.513398	3.09964	2.20871	0
LOC102554318	0.535625	2.81373	2.3006	0.51313	1.95677	1.17389	0
Pik3r5	0.567165	2.56642	2.05346	0.51296	1.6812	0.945303	0
Cbarp	0.999931	6.35762	5.84478	0.512842	2.23853	1.41952	0
Rpl7l1	0.682664	8.80159	8.28887	0.512725	5.88659	4.84685	1
MGC116197	0.549065	2.38385	1.87166	0.51219	1.70581	0.958131	0
Hivep1	0.4887	7.84469	7.33282	0.511873	2.81456	1.94032	0
Snph	0.319247	8.01105	7.5	0.511046	2.90539	2.02527	0
LOC102551114	0.623266	3.05028	2.53949	0.510786	1.53085	0.841029	0
Sfrp2	0.763293	2.35604	1.84529	0.510752	1.08569	0.532088	0
Trim72	0.564828	3.20576	2.69577	0.509991	1.81833	1.06705	0
Tmem177	0.48628	5.2853	4.77619	0.50911	4.12777	3.19932	0
Litaf	1	5.91058	5.40176	0.50882	3.63435	2.72203	0
Cd33	0.559947	4.16814	3.65947	0.508663	1.78913	1.03893	0
Hcrtr2	0.606686	3.26138	2.75278	0.508595	1.54543	0.848353	0
Ndufa3	1	7.19224	6.68372	0.508524	5.51874	4.51368	1
LOC102551609	0.558457	4.55399	4.04547	0.508511	1.84414	1.08785	0
LOC102548752	0.58011	6.20908	5.70081	0.508277	4.44655	3.50628	0
RGD1562811	0.49673	4.38002	3.87244	0.507587	2.3524	1.51953	0
LOC103691887	0.523742	4.50035	3.99384	0.506506	2.05295	1.26039	0
Orai3	1	6.56402	6.05763	0.50639	2.762	1.89146	0
Atp5g3	0.585211	9.37933	8.87304	0.506298	5.0394	4.06926	1
Bmp2	0.560344	3.27165	2.7654	0.506255	1.82285	1.07068	0
Ecm1	0.489498	2.5951	2.089	0.506097	2.21554	1.37048	0
Epas1	0.501934	8.14017	7.63446	0.505704	2.25757	1.43612	0
Map4k1	0.542994	2.26886	1.76338	0.50548	1.6241	0.89163	0
Sox11	0.559103	3.56848	3.06319	0.505281	1.82439	1.07192	0
Zswim8	0.510941	3.68172	3.1765	0.505224	2.15432	1.34668	0
Cx3cl1	0.485911	6.44439	5.93937	0.505027	2.57687	1.72125	0
Ccdc177	0.489909	6.72268	6.21809	0.504594	3.05048	2.16208	0
Abcb7	0.543156	8.76018	8.25561	0.504569	3.96462	3.04159	0
LOC310926	0.711802	8.81345	8.30902	0.50443	1.27382	0.659695	0
Fbxo48	0.999881	5.58504	5.08068	0.504363	3.29573	2.39589	0
Atg13	0.537911	8.04997	7.54608	0.503897	3.89475	2.97397	0
Gata2	0.174134	3.99934	3.49547	0.503872	1.94815	1.17287	0
Dennd1c	0.483824	3.52808	3.02451	0.503571	2.63687	1.7461	0
Kantr	0.485642	3.88008	3.3769	0.503187	2.9244	2.04311	0
March8	0.725759	8.87147	8.36852	0.50295	6.63481	5.50116	1
Ssh1	0.999993	6.13596	5.63311	0.502852	1.95434	1.17799	0
LOC108350356	0.576589	4.45033	3.94854	0.501792	1.72356	0.991741	0
Atp8b1	0.999655	3.4558	2.95402	0.501783	2.03926	1.24885	0
Slc4a1	0.920839	2.87544	2.37372	0.501713	0.652389	0.28065	0
Pnck	0.571142	4.62835	4.12813	0.50022	1.74117	1.00561	0
Mtss1l	1	9.23801	8.73784	0.500173	2.58833	1.73169	0
LOC690384	0.583412	2.79934	2.29929	0.500051	1.64179	0.92445	0
LOC103692107	0.999878	5.44077	4.94075	0.500025	2.6122	1.75349	0
LOC100362583	0.647505	1.88355	1.38375	0.499806	1.25243	0.636514	0
Med25	0.484889	6.75457	6.25573	0.498841	2.98178	2.09714	0
LOC103692087	0.552568	3.65784	3.15908	0.498761	1.77787	1.03004	0
LOC103695286	0.500599	4.91548	4.41677	0.498704	2.2064	1.39161	0
LOC108349918	0.483689	5.03548	4.5373	0.498178	2.48714	1.63994	0
Kank4	0.548197	5.24982	4.75174	0.498083	1.84532	1.0888	0
Plppr2	0.482113	6.63146	6.13367	0.49779	2.89444	2.015	0
LOC108348566	0.59306	4.64217	4.14462	0.497545	1.63562	0.923416	0
LOC691494	0.486098	2.04178	1.54428	0.497498	2.27469	1.43132	0
Dusp19	0.483208	5.50179	5.00464	0.497151	2.95303	2.07004	0
LOC100910678	0.495912	4.21516	3.71859	0.496569	2.24193	1.42248	0
LOC102547170	0.635494	2.2443	1.74785	0.496452	1.31303	0.677184	0
Lfng	0.489982	6.51368	6.01779	0.495895	3.15709	2.26337	0
LOC103694424	0.684407	2.7493	2.25341	0.495886	1.22187	0.61868	0
Plppr1	0.999984	3.9932	3.49739	0.495815	1.42546	0.766662	0
Ostm1	0.514253	7.33192	6.83627	0.495653	3.58996	2.67914	0
Hapln4	0.478614	7.75747	7.26201	0.495464	2.69204	1.82677	0
LOC102554796	0.62686	2.65551	2.16028	0.495227	1.42714	0.762547	0
Rac1	0.49609	9.81015	9.31535	0.494805	3.29217	2.39247	0
LOC102549547	0.482755	7.7144	7.22047	0.493934	2.43074	1.58928	0
Wdr66	0.480165	8.54275	8.04909	0.49366	2.50049	1.65198	0
LOC102547029	0.47898	5.46622	4.97286	0.493361	2.53939	1.68718	0
Nectin1	0.489899	7.45762	6.96442	0.493199	2.28762	1.46242	0
LOC100134871	0.999986	7.60206	7.10935	0.492711	1.17918	0.595718	0
Ccsap	0.999999	8.30398	7.81137	0.492605	3.6269	2.71483	0
Fgfr1	0.316353	9.18566	8.69312	0.492539	2.88606	2.00714	0
Nckap5l	0.580297	4.92134	4.42888	0.492462	1.66626	0.947046	0
Apex2	0.483743	5.33874	4.84657	0.492166	3.04673	2.15853	0
LOC498037	0.500439	2.29054	1.79848	0.492066	2.05129	1.24425	0
Tpbg	0.999887	4.7887	4.29672	0.491979	1.66242	0.944076	0
Gal3st1	0.500925	4.48342	3.99158	0.491836	2.14205	1.33615	0
LOC108349291	0.53495	5.50874	5.01691	0.491826	1.88626	1.12205	0
Ppp1r13l	0.24308	4.13077	3.63905	0.491712	2.40429	1.56565	0
LOC108348496	0.70892	4.91611	4.42468	0.491428	1.24545	0.640286	0
Kctd16	0.567602	5.3486	4.85724	0.491356	1.7164	0.986121	0
LOC102548918	0.593096	4.00792	3.51746	0.490455	1.60637	0.901035	0
LOC100364509	0.609364	2.84673	2.35649	0.490244	1.54506	0.854707	0
Trnah-gug	0.741388	2.74137	2.25122	0.490153	1.09097	0.535449	0
Mospd3	0.999773	5.20492	4.7149	0.490014	2.49232	1.64461	0
Lgals3bp	0.173662	5.19554	4.70564	0.489901	1.94496	1.17023	0
Cyb5r3	0.48023	7.56644	7.07656	0.489878	4.07807	3.1513	0
Tram2	0.589424	2.24773	1.75867	0.489069	1.43541	0.761615	0
LOC499487	0.6404	3.10214	2.61308	0.48906	1.35438	0.711228	0
LOC108348598	1	6.73164	6.24294	0.488694	2.41074	1.5714	0
LOC103692705	0.999998	6.04116	5.55259	0.488573	2.29556	1.4694	0
LOC689065	0.542064	3.63397	3.1454	0.488563	1.82811	1.07491	0
LOC108352890	0.474389	4.08152	3.59312	0.488404	2.64298	1.78167	0
Pdk4	0.538087	5.12693	4.63896	0.487971	1.84674	1.08995	0
LOC103690030	0.476378	3.63454	3.1468	0.487741	2.87954	2.00103	0
Kcnh8	0.568982	3.03992	2.55242	0.487503	1.64831	0.929422	0
Tbx1	0.558121	3.03135	2.54418	0.487171	1.74033	1.00494	0
Mfsd11	0.592161	7.45831	6.97117	0.487141	4.65533	3.70595	1
Sorbs3	1	6.67674	6.18967	0.487068	2.5364	1.68447	0
LOC102547111	0.586481	2.05702	1.56995	0.487063	1.39508	0.733459	0
Nudcd3	0.483656	4.4944	4.00816	0.486237	2.30037	1.47362	0
Ppig	0.484707	10.9728	10.4871	0.485715	4.1148	3.18679	0
Samd10	0.574805	6.85156	6.36622	0.485336	4.43732	3.49743	0
Appbp2	0.457189	10.411	9.92628	0.484707	3.89367	2.97293	0
Zyg11b	1	10.1231	9.63839	0.4847	3.84925	2.92994	0
LOC293133	0.506358	4.13293	3.64934	0.483589	2.0291	1.24031	0
Foxk1	0.570843	5.07205	4.58875	0.483297	1.66578	0.94667	0
Rbms2	0.478342	7.41408	6.93111	0.48297	3.0221	2.13522	0
LOC102551544	0.496871	3.44874	2.96599	0.482743	2.10543	1.30486	0
Gfod2	1	7.67294	7.19067	0.482265	3.29607	2.39621	0
Cndp2	0.514652	8.57718	8.09548	0.481698	3.66323	2.74995	0
LOC102547146	0.524582	4.23658	3.75496	0.481612	1.8894	1.12461	0
Atp1b2	0.506075	9.81525	9.33368	0.481568	2.01679	1.22998	0
LOC102553422	0.604581	2.0973	1.61583	0.481474	1.48818	0.809616	0
LOC108352085	1	4.34483	3.86339	0.481437	2.01733	1.23044	0
Mllt11	0.999993	8.23787	7.75662	0.48125	2.3598	1.52609	0
Zfp212	0.685728	7.65709	7.17611	0.48098	5.97832	4.92878	1
Hist1h2ac	0.875059	2.41324	1.93271	0.480537	0.764304	0.341215	0
Nhej1	0.469987	4.08392	3.60379	0.480125	2.51334	1.65113	0
Grina	0.469031	9.4404	8.96061	0.479792	2.62612	1.76621	0
Tmem260	1	8.50527	8.02565	0.479623	4.37375	3.43638	0
Reep6	0.599917	3.51718	3.03792	0.479252	1.5364	0.848225	0
Cdh13	0.475016	6.52521	6.04596	0.479252	2.36153	1.52762	0
Nckap1l	0.430232	5.73358	5.25462	0.478955	3.68671	2.77265	0
Alppl2	0.578011	4.76223	4.28331	0.478925	1.61737	0.909429	0
LOC103694069	0.999988	4.6354	4.15669	0.478712	1.97903	1.19847	0
Shroom2	0.999989	7.96615	7.48783	0.478323	3.43386	2.52859	0
Gnao1	0.999972	9.4155	8.93734	0.478157	2.04657	1.25501	0
Mrgpre	0.573189	2.90685	2.42873	0.478119	1.5066	0.816214	0
Dagla	0.999998	7.72252	7.24468	0.477848	2.54831	1.69527	0
Ldlrad3	0.469096	4.08646	3.60872	0.477738	2.50704	1.6579	0
Nusap1	0.614054	3.70321	3.22613	0.477073	1.47947	0.806033	0
Terc	0.485321	3.90862	3.43159	0.477038	2.17619	1.3655	0
Ms4a6b	0.598008	2.74384	2.26728	0.476556	1.4923	0.812629	0
Fbxo21	0.454462	9.94063	9.46418	0.476452	3.87233	2.95228	0
Sfmbt2	0.608005	3.56572	3.08971	0.47601	1.49586	0.818104	0
Gpr45	0.624788	2.72982	2.2539	0.475922	1.358	0.713752	0
Slc7a1	0.466884	7.58447	7.10861	0.475863	2.71479	1.84776	0
Klf2	0.528703	4.06645	3.59122	0.475235	1.82872	1.07541	0
LOC108348193	0.468868	4.05649	3.58134	0.475157	2.85111	1.97444	0
LOC103693996	0.642188	2.41247	1.93746	0.47501	1.22891	0.620946	0
Ppp3r1	1	11.7139	11.2389	0.474989	4.53082	3.58702	1
LOC102553486	0.739743	4.33171	3.85707	0.47464	1.09202	0.537514	0
Snx15	0.475813	5.18697	4.71249	0.47448	2.27849	1.45442	0
LOC102551403	0.999812	3.92471	3.45085	0.473855	2.03572	1.24587	0
Cramp1	0.487136	7.61572	7.1422	0.473517	3.28821	2.38868	0
Coa5	0.545328	9.51096	9.03746	0.473497	4.09732	3.1699	0
LOC100359752	0.630534	4.01594	3.5427	0.473244	1.37562	0.728634	0
LOC102548010	0.491572	5.83188	5.35883	0.473049	2.07521	1.2792	0
Gpr17	1	6.17185	5.69886	0.472992	3.35915	2.45674	0
Tubb4a	0.47308	11.0601	10.5873	0.472889	3.01364	2.12722	0
LOC108352700	0.522466	5.95474	5.48197	0.472772	1.85025	1.09279	0
B4galnt1	1	7.06663	6.5941	0.472528	3.7017	2.78715	0
Rps28	0.51461	6.10487	5.63242	0.472448	3.70286	2.78827	0
Oprm1	0.682842	2.98563	2.51325	0.472381	1.19671	0.604057	0
Nrsn1	0.505429	6.00141	5.52965	0.471766	1.95345	1.17725	0
LOC108348488	0.56225	2.48201	2.01036	0.47166	1.568	0.865047	0
LOC306766	0.508176	8.82894	8.3576	0.471345	3.61949	2.70767	0
Slc7a3	0.584124	3.51842	3.04877	0.469655	1.55532	0.862404	0
LOC108350110	0.999594	3.86888	3.3993	0.469584	1.89138	1.12623	0
Phospho1	1	5.41239	4.94294	0.469453	2.55546	1.70177	0
Ccdc47	0.543417	11.9108	11.4419	0.468858	4.08733	3.16024	0
LOC102546431	0.513224	2.6724	2.20388	0.468522	1.83197	1.07296	0
Cyb561a3	0.490099	4.25605	3.78829	0.467766	2.04561	1.2542	0
LOC102547956	0.61082	1.70962	1.24187	0.46775	1.16343	0.573054	0
Ube2d1	0.473823	7.32202	6.8543	0.467715	2.22573	1.40838	0
RGD1565367	0.571557	2.38508	1.91741	0.467666	1.55266	0.857232	0
LOC689574	1	4.28851	3.82089	0.467621	2.87771	1.99931	0
Irs1	0.472885	7.61434	7.14681	0.467532	3.06799	2.17868	0
Ticam1	0.58124	2.06473	1.59738	0.467345	1.43533	0.765186	0
Nfkbib	0.461246	5.86231	5.39498	0.467333	2.65291	1.79078	0
Csgalnact2	0.520161	8.96013	8.49292	0.467216	3.79722	2.87958	0
LOC100910033	0.650773	2.83439	2.36734	0.46705	1.29705	0.673783	0
LOC302192	0.509352	2.50176	2.03489	0.46687	1.6065	0.878869	0
Pbx4	0.469662	3.4904	3.02385	0.466554	2.27687	1.453	0
Ube2l3	1	9.14503	8.67854	0.466494	5.80977	4.77787	1
Ttyh3	0.315309	7.82412	7.3582	0.465914	2.8791	2.00062	0
Slc9a1	0.460394	6.89433	6.42931	0.465021	2.50879	1.65948	0
RGD1566344	0.701726	2.09938	1.63445	0.464926	1.0568	0.510748	0
Gpr149	0.588185	3.37017	2.9054	0.464763	1.52094	0.836699	0
Ttll8	0.460927	2.61442	2.14982	0.464602	2.46361	1.61876	0
Pdzd2	0.464168	5.9037	5.43923	0.464472	2.35627	1.52296	0
Atp7b	1	5.42538	4.96122	0.464155	2.88303	2.00429	0
Star	0.511693	4.86577	4.40195	0.463817	3.6994	2.78494	0
Pcdh15	0.999987	5.67172	5.20791	0.463811	2.4248	1.58397	0
LOC100365043	0.557205	4.54481	4.0814	0.463415	1.63344	0.921743	0
LOC108348766	0.552904	2.12496	1.66155	0.463414	1.46838	0.784867	0
LOC108352420	0.720763	3.83079	3.36755	0.463241	1.13853	0.568918	0
Wipf2	0.16591	5.8689	5.40573	0.463168	1.8922	1.1269	0
Gga1	0.527371	6.77584	6.31271	0.463133	3.90415	2.98307	0
Pou2f2	0.501509	3.87738	3.41473	0.462651	1.91973	1.14945	0
Samhd1	0.458161	5.40738	4.94476	0.462619	2.58614	1.72969	0
Kcnc3	0.999996	9.60758	9.14502	0.462559	1.94548	1.17066	0
Med18	0.304895	5.07015	4.60784	0.462306	2.80987	1.93596	0
LOC100909729	0.461523	3.40699	2.94504	0.461952	2.3241	1.48453	0
Fmnl1	0.458395	7.4502	6.98846	0.461738	2.70886	1.84229	0
Rasl11a	0.480584	3.50196	3.04024	0.461717	2.08428	1.28689	0
Ppp1r3g	0.593044	2.90288	2.44122	0.461662	1.45254	0.783674	0
Actn2	0.786861	3.01569	2.55462	0.461064	0.887494	0.410249	0
LOC102551151	0.999933	3.43253	2.97247	0.460056	1.74596	1.00938	0
Rnf180	0.469364	6.56712	6.10708	0.460039	3.06766	2.17836	0
Ubqln2	0.456915	9.09806	8.63823	0.459833	2.50497	1.65603	0
Spice1	0.570229	7.93078	7.47139	0.45939	4.443	3.50287	0
RT1-Bb	0.547717	3.86086	3.40169	0.459166	1.65385	0.937454	0
Pcdhb8	0.507027	7.22605	6.76747	0.458575	3.65919	2.74605	0
LOC108352551	0.464894	3.43611	2.97791	0.458207	2.19087	1.36974	0
Stambp	1	7.14724	6.6891	0.45814	4.16948	3.23959	0
Ccdc78	0.513297	3.11396	2.65597	0.45799	1.76992	1.02377	0
Hivep2	0.464351	10.0333	9.57547	0.457838	2.24894	1.42859	0
Pcdhgb8	0.999993	6.72472	6.2672	0.457528	2.55341	1.69991	0
Prdm1	0.552991	2.1755	1.71802	0.457483	1.44361	0.76738	0
Dhrs9	0.626409	3.02508	2.56762	0.457454	1.3708	0.727484	0
LOC108351482	0.527909	1.50343	1.04625	0.457183	1.47148	0.782642	0
Vstm2b	0.177448	5.04312	4.58599	0.457136	1.97056	1.19143	0
Arl5c	0.630451	2.31622	1.85917	0.457048	1.2799	0.659901	0
Sgpp2	1	8.9214	8.46513	0.456277	3.0041	2.1182	0
Trnac-gca	0.791058	2.32831	1.87218	0.456121	0.850185	0.387718	0
Gfra2	0.463315	5.82511	5.36902	0.456083	2.24257	1.42304	0
Tnrc18	0.478049	8.36201	7.90603	0.455978	2.05865	1.26519	0
Ppif	0.463204	4.4241	3.96815	0.455954	2.2427	1.42315	0
Glra2	0.465572	4.01432	3.55841	0.45591	2.20485	1.39027	0
Gli2	0.534925	3.41258	2.95693	0.455654	1.64953	0.930359	0
RGD1562863	0.517009	4.1454	3.68983	0.455576	1.78265	1.0385	0
LOC108351233	0.540802	1.66677	1.21129	0.455486	1.4133	0.742169	0
LOC103690112	0.455798	5.98994	5.53471	0.455226	2.4007	1.56244	0
Cacnb2	0.436792	8.95061	8.4957	0.454909	3.73628	2.82061	0
Rimbp2	0.540416	5.33034	4.87558	0.454759	1.6646	0.945758	0
Slc5a7	0.864484	4.20041	3.74592	0.454491	0.713335	0.312837	0
Trnah-gug	0.745026	6.28575	5.83144	0.454317	1.05826	0.51722	0
LOC683420	0.15753	4.49322	4.03965	0.453562	1.8346	1.08014	0
Mmab	0.324623	4.45192	3.99923	0.452688	2.94139	2.05909	0
LOC102555439	0.478156	3.43423	2.98156	0.452665	1.9778	1.19115	0
Spry2	0.47075	8.28539	7.83291	0.45248	3.15802	2.26426	0
Crtc1	0.480709	8.17535	7.72303	0.452317	2.00369	1.21902	0
Hba-a1	0.577869	6.23237	5.78017	0.452205	1.5067	0.826127	0
Trnar-acg	0.51975	2.75377	2.30181	0.451959	1.70268	0.971268	0
Hsp90ab1	0.603487	12.7427	12.2908	0.451923	4.871	3.91067	1
Ncoa2	0.304011	9.16967	8.71897	0.4507	2.80401	1.9305	0
Ralgapa2	0.513222	8.39179	7.94137	0.450418	3.77046	2.85368	0
LOC102556352	0.456246	4.00948	3.55909	0.450397	2.29069	1.46512	0
Mark2	0.467853	8.01311	7.56277	0.450343	3.12329	2.2312	0
Immp2l	0.510996	4.15867	3.70839	0.450271	1.78517	1.04051	0
LOC102549726	0.450604	5.21082	4.76068	0.450136	2.47821	1.6319	0
Mdc1	0.465732	6.63651	6.18646	0.450047	3.0868	2.19652	0
Npy1r	0.541505	3.99535	3.54565	0.449697	1.63555	0.923365	0
LOC108352368	0.454319	8.02546	7.57621	0.449253	2.83512	1.9595	0
Mapk14	0.524305	9.43426	8.98503	0.449236	3.91185	2.99052	0
Sh3bgrl3	0.4744	5.09128	4.64234	0.448943	2.03235	1.24304	0
LOC108353128	0.627114	3.50417	3.05535	0.448821	1.33911	0.705092	0
Cobl	0.99999	4.11667	3.66796	0.44871	1.55539	0.86246	0
Dkk2	1	3.87218	3.42348	0.448694	1.98469	1.20317	0
Nlrp3	0.528292	4.72922	4.28097	0.448247	3.96357	3.04057	0
Rab5a	0.676127	2.69621	2.24836	0.447855	1.20535	0.613185	0
Chst3	0.999999	5.02609	4.57827	0.447821	3.6674	2.75399	0
Srsf2	0.478409	9.41434	8.96673	0.447611	3.31372	2.41313	0
Snurf	1	9.24099	8.79357	0.447423	3.4198	2.51506	0
Ptdss2	0.52966	8.09703	7.64972	0.447313	3.98301	3.05938	0
Catsperg1	0.557697	2.73059	2.28328	0.447312	1.48198	0.801969	0
Cenpf	0.647878	5.32672	4.87958	0.447145	1.27623	0.66135	0
LOC108353169	0.501345	2.95091	2.50422	0.446692	1.7718	1.02526	0
Alk	0.61802	2.94991	2.50367	0.44624	1.24996	0.637392	0
LOC103693245	0.70855	3.06037	2.61427	0.446099	1.09194	0.53746	0
LOC102554005	0.606404	6.05409	5.60816	0.445929	1.3898	0.741028	0
LOC100360527	0.567627	2.76351	2.31759	0.445924	1.39892	0.739512	0
Cldnd1	0.491348	8.3789	7.93327	0.445625	4.16985	3.23994	0
Sox9	0.610504	6.26027	5.81493	0.445341	1.37536	0.730732	0
Tango6	0.526496	6.88868	6.44336	0.445325	3.95078	3.02819	0
Sstr2	0.100513	3.58707	3.14204	0.445024	1.37828	0.730519	0
Prkcg	0.459308	9.28149	8.83652	0.444964	2.16315	1.35427	0
Sgk1	1	9.03917	8.59434	0.444829	3.5492	2.63979	0
Pik3cd	0.560114	5.1284	4.68359	0.444805	1.53966	0.850662	0
Plekhm1	0.447532	6.84559	6.40079	0.444803	2.43412	1.59231	0
Pabpc1l2a	0.51756	4.42291	3.97814	0.444779	1.72037	0.989236	0
Prrc2a	0.483216	8.75921	8.31502	0.444188	1.92171	1.15107	0
Igfbp5	0.446663	7.77717	7.33332	0.443858	2.44644	1.60334	0
LOC690350	0.574325	4.28149	3.83789	0.443603	1.48403	0.809384	0
LOC680383	0.688141	1.95136	1.50832	0.44304	1.09535	0.538234	0
Pla2g7	0.485997	8.32619	7.88317	0.443027	3.44649	2.54075	0
LOC108349516	0.538282	2.63579	2.19278	0.443012	1.52485	0.833217	0
Bcl2l15	0.446209	5.15013	4.70741	0.442718	2.66051	1.79776	0
LOC108351880	0.509213	1.66804	1.22581	0.442229	1.39177	0.722959	0
Klhl38	0.677402	1.69669	1.2548	0.441896	0.948157	0.441587	0
Pou6f1	0.465816	7.43671	6.99522	0.441492	3.15512	2.2615	0
Metap2	0.550899	9.28306	8.84167	0.441385	4.25306	3.3202	0
LOC103690801	0.466776	3.17609	2.73471	0.441385	1.83997	1.0673	0
Scamp2	0.4441	5.31602	4.87503	0.440986	2.55958	1.70552	0
LOC108351948	0.602802	2.83362	2.39278	0.440843	1.38214	0.735559	0
LOC102548523	0.587235	3.15384	2.71301	0.440828	1.34853	0.707152	0
Irf4	0.472898	3.26996	2.82962	0.440342	1.97388	1.19419	0
Syt6	0.45329	4.92901	4.48876	0.440251	2.19401	1.38088	0
Ifngr1	0.671138	7.44569	7.00552	0.440175	5.80687	4.77526	1
Rbm33	1	10.0192	9.57916	0.439997	3.29989	2.39987	0
Akr1c12	0.560167	2.88511	2.44512	0.439996	1.47886	0.802807	0
LOC102552061	0.348131	11.833	11.3932	0.439808	3.10047	2.2095	0
Phyhipl	0.4535	9.11631	8.67674	0.439562	2.94168	2.05936	0
Clmn	0.447178	8.06515	7.62583	0.439325	2.30099	1.47417	0
Klf11	0.447398	6.16638	5.72723	0.439152	2.79275	1.92002	0
Mir344i	0.563709	3.2235	2.78435	0.439152	1.50258	0.823076	0
LOC102555470	0.726002	3.60466	3.16566	0.439002	1.06277	0.520082	0
Ago1	0.467895	8.61592	8.17704	0.438876	3.20648	2.31049	0
Rfx2	0.461753	3.30125	2.86237	0.438872	2.0675	1.27268	0
Vkorc1	1	5.34094	4.90219	0.438753	2.32756	1.49757	0
Ntng2	0.477881	5.09713	4.65865	0.438483	1.91966	1.14939	0
Fgd6	0.45867	6.41373	5.97536	0.43837	2.09758	1.29819	0
Acvr2b	0.523373	5.05875	4.62072	0.438034	1.65762	0.940359	0
Tbc1d15	0.617639	9.4209	8.98312	0.437787	5.07538	4.10299	1
Zfp703	0.159379	5.61424	5.17651	0.43773	1.84736	1.09045	0
Trnat-agu	0.579255	1.49392	1.05622	0.437703	1.06488	0.508992	0
LOC691675	0.44221	6.92192	6.48429	0.437628	2.45233	1.60863	0
Chst1	0.443302	5.78644	5.34926	0.437185	2.37233	1.5372	0
Mir7a-1	0.467697	4.10158	3.66441	0.437166	1.99303	1.21012	0
NEWGENE_1306455	0.999999	6.0237	5.58665	0.437055	2.73531	1.86673	0
Poc1b	0.999999	5.91806	5.48141	0.436645	3.66048	2.74729	0
RGD1565372	0.56696	2.15315	1.71659	0.436557	1.44144	0.775655	0
LOC102549784	0.999824	4.29279	3.85636	0.436435	1.71233	0.98293	0
Foxo1	0.473502	5.30847	4.87218	0.436292	1.93688	1.16357	0
Htr4	0.556034	2.17539	1.73914	0.436248	1.43089	0.765224	0
RGD1566093	0.659732	2.57804	2.14181	0.436229	1.17922	0.594226	0
Jmjd7	0.553997	4.28801	3.852	0.436012	1.52409	0.839044	0
Eif3b	0.466741	9.33153	8.89564	0.435896	3.96922	3.04604	0
LOC108350670	0.654074	2.57512	2.1393	0.435824	1.11034	0.54617	0
LOC691866	0.673157	2.65559	2.22023	0.43536	1.14448	0.571409	0
Tnnt3	0.807793	3.99285	3.55768	0.435165	0.876015	0.406091	0
Pde4a	0.999776	5.63131	5.19617	0.435141	1.97957	1.19892	0
Fam206a	1	6.77117	6.33617	0.434996	3.06097	2.17203	0
Bloc1s3	0.451991	3.88166	3.44667	0.434991	2.14622	1.33973	0
Vtcn1	0.634769	3.12183	2.68695	0.434877	1.15285	0.573465	0
Lix1l	0.647447	8.08519	7.65087	0.434316	5.47633	4.47481	1
Pgap2	0.582651	6.00004	5.56578	0.434255	4.64719	3.69819	1
Tceal7	0.554041	2.91872	2.48461	0.434105	1.51565	0.832764	0
LOC102552709	0.999988	4.44067	4.00663	0.434034	2.06129	1.26742	0
Ndrg3	1	10.7261	10.2924	0.433771	4.07953	3.15271	0
LOC108352766	0.581384	3.05538	2.62247	0.432911	1.41828	0.761476	0
Tp53inp2	0.484205	9.07255	8.64004	0.432513	3.4716	2.56494	0
Bcorl1	0.457053	6.82134	6.38902	0.432324	2.054	1.26127	0
Mir568	0.541583	4.51978	4.08749	0.432297	1.55418	0.861548	0
Uevld	0.455713	5.63741	5.20537	0.432042	3.05437	2.16577	0
Gdpgp1	0.470952	4.64558	4.2137	0.43188	1.92286	1.15202	0
Slc18a1	0.439542	6.31899	5.88712	0.431867	2.36483	1.53054	0
LOC102549836	0.473273	4.62861	4.19679	0.431823	1.90466	1.13709	0
Kcnq3	0.260496	7.37506	6.94336	0.4317	2.51806	1.66786	0
LOC498996	0.510445	3.27792	2.84641	0.431507	1.68361	0.960509	0
Mpzl1	0.616978	8.01987	7.5885	0.431363	5.07717	4.10467	1
Taf4	0.439456	7.45935	7.02816	0.431198	2.67114	1.80753	0
RGD1311756	0.456122	5.2796	4.84855	0.431059	3.06928	2.1799	0
Adnp2	0.521416	7.61624	7.18532	0.430922	3.93362	3.01159	0
Tbc1d22b	0.287233	6.07824	5.64779	0.43045	2.69327	1.82791	0
Rxra	0.22592	4.66186	4.23185	0.430012	2.29203	1.4663	0
Ucp2	0.162535	5.62551	5.19566	0.429855	1.86907	1.10805	0
Foxl2	0.47358	3.08355	2.65373	0.429817	1.83911	1.07867	0
Gtf3c5	0.489766	6.80631	6.37659	0.429723	3.55494	2.64533	0
Sbsn	0.43641	5.10578	4.6763	0.429484	2.52561	1.6747	0
Baz2a	0.436417	8.69716	8.26813	0.429031	2.42792	1.58676	0
LOC100360645	0.696671	4.63682	4.20795	0.428877	1.10194	0.545149	0
LOC102550246	0.482313	3.08534	2.65649	0.428858	1.82175	1.0698	0
Grip2	0.514183	4.6601	4.23145	0.42865	1.651	0.935254	0
Epha8	0.472702	6.32462	5.89613	0.428489	1.88417	1.12035	0
Ankrd40	0.666958	10.6925	10.2642	0.428348	5.76001	4.73302	1
LOC102547300	0.596168	1.70823	1.27997	0.428257	1.15005	0.567288	0
LOC103693386	0.532751	5.30318	4.87498	0.428195	1.56977	0.87328	0
LOC103693768	0.999994	6.09227	5.66408	0.428186	3.23083	2.33376	0
Nkain4	1	7.17576	6.74764	0.428121	4.29791	3.36341	0
Rorc	0.147609	4.57639	4.14845	0.42794	1.76553	1.02488	0
LOC103693272	0.52169	3.24581	2.81817	0.427643	1.57049	0.870551	0
Fstl4	0.489971	4.95594	4.5286	0.427343	1.76627	1.02547	0
LOC102553560	0.492469	4.66765	4.24031	0.427341	1.75228	1.01438	0
Agbl1	0.526139	3.4386	3.01162	0.426976	1.59075	0.889156	0
Vwa8	0.509061	4.22115	3.79439	0.426764	1.66475	0.945873	0
Tcea3	0.547566	3.60691	3.18016	0.42674	1.50697	0.826327	0
LOC103692514	1	5.61965	5.19335	0.4263	1.48818	0.812443	0
Runx2	0.627363	2.98128	2.5554	0.425883	1.26107	0.650945	0
LOC102551657	0.533102	3.42752	3.00169	0.425826	1.55725	0.863857	0
Prkd2	0.438663	5.13987	4.71406	0.425811	2.754	1.88405	0
LOC108351284	0.999955	4.50346	4.07874	0.424724	1.47642	0.803791	0
Ppargc1b	0.476209	7.83488	7.41016	0.424716	3.40248	2.49839	0
LOC100912293	0.156861	2.51987	2.09536	0.42451	1.72531	0.984097	0
Rnf223	0.514036	3.7297	3.3054	0.424292	1.6291	0.918412	0
Tspan11	0.462349	5.2705	4.84629	0.424211	1.93122	1.1589	0
Atic	0.523335	6.89056	6.46636	0.424201	3.9754	3.05202	0
Spata17	0.55997	3.98981	3.56566	0.424142	1.41444	0.756252	0
Nus1	0.513466	8.40649	7.98254	0.423956	4.35848	3.4217	0
Lrrc8b	0.444452	7.7773	7.35345	0.423853	2.91672	2.03589	0
LOC102551569	0.592134	2.19218	1.76843	0.423755	1.22472	0.620574	0
Mob3c	0.999879	4.01115	3.58776	0.423398	1.57724	0.878927	0
Stap2	0.466869	4.37015	3.94705	0.423098	1.88695	1.12261	0
Bcas3	0.438503	7.63794	7.21489	0.423052	3.74929	2.8332	0
Sez6	0.481631	9.18339	8.76044	0.422953	3.48035	2.57337	0
Tle3	0.999998	8.16335	7.74049	0.422861	3.04402	2.15596	0
LOC102556224	0.19741	5.20971	4.78729	0.422424	2.10414	1.30377	0
Cyp46a1	0.433093	6.26447	5.84236	0.422108	2.63216	1.77175	0
Fgf10	0.744665	1.30802	0.885983	0.422032	0.55507	0.227405	0
C2	0.433202	5.37798	4.95684	0.421142	2.29746	1.47107	0
Ppef2	0.538288	2.70878	2.28786	0.420918	1.47515	0.800098	0
LOC689980	0.507705	5.31842	4.89759	0.42083	1.6395	0.926399	0
Msantd1	0.456121	5.03688	4.6161	0.420779	1.95591	1.17929	0
LOC100909392	0.647161	3.86398	3.44331	0.420675	1.19413	0.605674	0
Dopey2	0.448269	9.21645	8.79578	0.420672	3.01613	2.12958	0
Slco5a1	0.999899	4.56093	4.14031	0.42062	1.86494	1.10469	0
Efna1	0.511548	3.83327	3.4128	0.420475	1.62043	0.911774	0
Sesn3	1	10.848	10.4277	0.420296	3.27542	2.37642	0
LOC108352597	0.444162	4.96875	4.54849	0.420259	2.07723	1.28091	0
Maml1	0.433174	6.43705	6.01683	0.420221	2.27583	1.45209	0
LOC108348799	1	6.34048	5.92119	0.419296	2.63236	1.77193	0
RGD1305938	0.358265	9.2122	8.79301	0.419193	3.17001	2.27569	0
Slc18a2	0.705803	4.24891	3.83046	0.418441	1.05313	0.513975	0
Tardbp	0.553317	10.7775	10.3593	0.418214	4.33511	3.39921	0
Coro6	0.429287	5.60809	5.19045	0.41764	2.34902	1.51654	0
LOC100912606	0.49331	2.97836	2.56086	0.417501	1.69013	0.965587	0
Fancg	0.537932	3.92881	3.51215	0.416668	1.49715	0.819061	0
LOC108352064	0.521617	3.27466	2.85831	0.416347	1.55763	0.864141	0
LOC103691512	0.656444	4.32496	3.90897	0.415998	1.15739	0.581298	0
Rfx4	0.428164	5.62291	5.20731	0.415606	2.58786	1.73126	0
St3gal5	0.461848	8.39011	7.97456	0.415548	3.25554	2.35739	0
Pam16	0.43863	6.7875	6.37203	0.415472	2.09397	1.29512	0
Slc35e2b	0.43268	8.3513	7.93584	0.415457	2.74923	1.87962	0
Mlkl	0.539049	3.54715	3.13197	0.41518	1.48649	0.811198	0
LOC108352423	0.999954	3.93641	3.52125	0.415166	1.95746	1.18057	0
Sertad2	0.359549	8.22929	7.8146	0.414696	3.17887	2.28414	0
Atp2a3	0.432277	9.93927	9.52459	0.414682	2.75005	1.88038	0
Rergl	0.618129	2.3791	1.96496	0.414146	1.12958	0.558469	0
Hhex	0.505092	2.69218	2.27805	0.414132	1.52358	0.832286	0
Svep1	0.480454	10.2575	9.84353	0.413995	3.50281	2.59503	0
Rin3	0.426434	3.68779	3.27388	0.413913	2.32283	1.48343	0
LOC103692526	0.480187	2.47871	2.0649	0.413809	1.54687	0.841047	0
Thtpa	0.467369	8.2141	7.80033	0.413775	3.33847	2.43688	0
Dus4l	0.465795	4.86687	4.45313	0.413739	3.31797	2.41721	0
Prelid1	0.453711	6.55855	6.14528	0.41327	3.15341	2.25987	0
LOC103693058	0.107383	5.17959	4.7667	0.412888	1.47153	0.800205	0
Trnas-cga	0.449579	9.09379	8.68117	0.412626	1.9431	1.16869	0
RGD1562272	0.428533	4.56863	4.15615	0.412486	2.23349	1.41513	0
Mapk6	0.537362	10.8421	10.4296	0.412458	4.16617	3.23639	0
Map7d1	0.999981	9.37444	8.96202	0.412418	2.08292	1.28574	0
Lrrc27	0.454552	4.42875	4.01649	0.41226	1.89746	1.1312	0
RGD1562378	0.496527	5.49713	5.08494	0.412196	1.64473	0.930424	0
Kmt5c	1	6.57355	6.16195	0.411605	1.55205	0.859947	0
Ptrh1	0.551668	3.17272	2.76117	0.411552	1.42768	0.768264	0
Dlc1	0.427741	9.56722	9.1558	0.41142	2.67277	1.80903	0
RGD1565989	0.654383	2.54251	2.13146	0.411045	1.08887	0.53411	0
Cdh6	0.504512	7.46504	7.05405	0.410984	3.79723	2.87959	0
LOC102547107	0.545573	3.00352	2.59278	0.410743	1.4445	0.780469	0
Slc10a7	0.423468	5.67741	5.26675	0.410661	2.41726	1.57723	0
RGD1566369	0.560224	1.82541	1.41476	0.41065	1.11587	0.543142	0
LOC102553256	0.513615	4.74845	4.33788	0.41057	1.56163	0.867149	0
LOC103692317	0.508217	3.02722	2.61702	0.410202	1.58216	0.882644	0
LOC364984	0.628221	1.99662	1.58649	0.41013	1.0717	0.520021	0
Sec24a	0.457731	7.34703	6.93702	0.410007	3.22888	2.33189	0
Mir125b-2	0.647317	3.44049	3.03056	0.409932	1.16017	0.583134	0
Prrt4	0.481196	2.78059	2.37101	0.409583	1.70639	0.978279	0
P2rx5	0.615372	3.01895	2.60941	0.409541	1.20434	0.61091	0
Gsap	0.502565	3.67804	3.26885	0.409188	1.60122	0.897111	0
Spry3	0.999896	4.97318	4.56401	0.409173	1.48791	0.812242	0
Cntnap5b	0.780855	3.61043	3.20128	0.409146	0.875457	0.405764	0
Cradd	0.436201	5.09372	4.68497	0.408745	2.04557	1.25416	0
Clec2d2	0.52913	2.06995	1.66127	0.408679	1.45368	0.784504	0
LOC102553773	0.534285	2.64909	2.24046	0.408629	1.33592	0.695746	0
Shroom3	0.521747	4.94011	4.53152	0.408592	1.52004	0.836026	0
LOC102551957	0.999832	5.73997	5.33139	0.408584	1.65347	0.937154	0
Txn2	0.430724	7.4642	7.05563	0.408575	2.79367	1.92088	0
Cmip	0.999943	6.73424	6.32595	0.40829	1.58174	0.882331	0
Fbxl16	0.442932	8.44038	8.03211	0.408273	1.96587	1.18754	0
LOC108348935	0.617202	3.37341	2.96528	0.408124	1.22766	0.628218	0
Lrrc66	0.425891	4.41765	4.00958	0.408076	2.2094	1.39421	0
Asxl1	0.516499	9.26134	8.85378	0.407558	4.38503	3.44721	0
LOC108349203	0.459598	4.99822	4.59084	0.407373	1.8221	1.07008	0
LOC102549059	0.698552	2.39778	1.99041	0.407369	0.956502	0.451019	0
Rgs20	0.465136	6.02661	5.6193	0.407318	3.34011	2.43845	0
LOC103692895	0.441249	9.09068	8.68383	0.406854	1.96896	1.1901	0
LOC108350449	1	5.36901	4.96224	0.406762	1.84226	1.08633	0
Adssl1	0.639954	2.24028	1.83353	0.40675	1.03678	0.498371	0
Zfp617	0.299925	5.95749	5.5508	0.406699	2.77696	1.90535	0
Bcl6	0.999874	8.90012	8.4935	0.406616	2.11729	1.31498	0
Shisa7	0.51799	4.06751	3.66099	0.40652	1.52456	0.839396	0
Clec4a	0.50303	3.12079	2.71449	0.4063	1.50597	0.81941	0
LOC103693399	0.999928	3.93112	3.52498	0.406137	1.62502	0.915283	0
Maml2	0.21005	9.34625	8.94014	0.406108	2.18775	1.37547	0
Trnas-aga	0.70941	1.56067	1.15465	0.406022	0.76172	0.336359	0
Sec62	1	12.0783	11.6723	0.405999	5.20088	4.22019	1
Aes	0.459464	10.2555	9.84957	0.405961	3.27314	2.37424	0
Aoc3	0.502634	3.73072	3.3251	0.405622	1.58234	0.882782	0
LOC108349511	0.422941	3.61476	3.20935	0.405413	2.23022	1.41229	0
Adgrb1	0.42543	8.34694	7.94171	0.405231	2.71003	1.84337	0
Slc7a8	0.219737	7.48601	7.08079	0.405226	2.25147	1.4308	0
Pttg1	0.572404	2.99886	2.59366	0.405203	1.33819	0.704442	0
LOC108352161	0.473157	2.89421	2.48932	0.404885	1.67664	0.951157	0
LOC102551797	0.513198	3.72684	3.32202	0.404817	1.53499	0.847173	0
Cacng5	0.433777	5.41681	5.01199	0.404816	2.03059	1.24157	0
LOC108349578	0.66592	2.55519	2.15041	0.404776	1.07278	0.525256	0
Mroh2a	0.551247	2.45353	2.04875	0.404775	1.36381	0.720301	0
Ppp1r1c	0.540373	2.36925	1.96453	0.404713	1.27608	0.652293	0
Usb1	0.434913	5.01024	4.60564	0.404601	2.91677	2.03594	0
Ids	0.419512	9.33307	8.92852	0.404559	2.48724	1.64003	0
Tob2	1	7.56123	7.15685	0.404379	2.31568	1.4871	0
Ctxn1	0.60579	2.95498	2.55079	0.404183	1.21036	0.614927	0
Chac1	0.42016	4.27579	3.87165	0.404138	2.29352	1.4676	0
LOC108352692	0.580723	2.99621	2.59215	0.40406	1.18781	0.59623	0
Clcn6	0.419526	7.95998	7.55603	0.403942	2.52021	1.6698	0
Hyal2	0.999911	5.25275	4.84887	0.403875	2.62364	1.76395	0
Pitrm1	1	8.74918	8.34547	0.403707	5.12334	4.14786	1
LOC100362221	0.572374	2.92252	2.51884	0.403676	1.25619	0.64382	0
Chrna2	0.122283	2.95418	2.55061	0.403561	1.39659	0.734512	0
Trnaq-cug	0.624745	3.45803	3.05486	0.403179	1.1925	0.60459	0
RGD1306739	0.452493	6.35809	5.95506	0.403032	3.19525	2.29977	0
Prune2	0.492886	11.0227	10.6197	0.403019	3.68917	2.77504	0
Tet3	0.181453	9.31426	8.91145	0.402808	1.99754	1.21389	0
LOC102552934	0.999995	5.61008	5.2078	0.402284	1.93539	1.16233	0
Rbbp6	0.543564	10.4562	10.0541	0.402066	4.25957	3.32648	0
Por	0.340044	8.20487	7.803	0.401877	3.04541	2.15728	0
Bach2	0.167645	5.21872	4.81684	0.401874	1.90404	1.13658	0
LOC103692654	0.999986	5.0492	4.64739	0.401816	1.15407	0.579115	0
Trnk	0.429681	6.64526	6.24377	0.401484	2.04363	1.25253	0
Bahcc1	0.507457	5.73909	5.33767	0.401426	1.54107	0.851715	0
LOC103690822	0.683819	3.08756	2.68621	0.40135	1.05326	0.514056	0
Prps1	0.45001	8.8207	8.41937	0.401329	3.17071	2.27636	0
Creb3l2	0.999815	4.66968	4.26844	0.401234	2.15093	1.34377	0
Coro7	0.42222	6.57856	6.17749	0.401062	2.68809	1.82313	0
Nav2	0.426183	8.59796	8.19757	0.400393	2.07915	1.28254	0
Sh3rf2	0.685002	1.9151	1.51512	0.399983	0.949643	0.446913	0
Ppp3cb	1	10.9492	10.5495	0.399666	3.35844	2.45606	0
Unc5a	0.417568	5.97924	5.57958	0.399655	2.25553	1.43434	0
Nhp2l1	0.999999	7.01505	6.61653	0.398524	2.42132	1.58085	0
Zfp524	0.517037	2.78164	2.38326	0.398375	1.45027	0.782033	0
LOC100909597	0.421777	8.78844	8.39025	0.398195	2.71845	1.85115	0
Enpp3	0.999303	4.04874	3.65057	0.398172	1.81285	1.06264	0
Foxj3	0.544439	9.69268	9.29458	0.398092	4.27786	3.3441	0
LOC102553270	0.422316	5.07514	4.67709	0.398055	2.10829	1.3073	0
Aqp11	0.484513	3.74717	3.34926	0.397913	1.62178	0.912806	0
Lrrc7	0.500465	5.77646	5.37885	0.397604	1.55016	0.858527	0
Jarid2	0.473499	10.0462	9.64891	0.397334	3.48444	2.57731	0
Zdhhc24	0.483749	3.91883	3.5215	0.397324	1.62206	0.913017	0
Brpf3	0.999997	6.87672	6.47956	0.397158	2.23039	1.41243	0
Pnpla6	0.333363	7.86158	7.46447	0.397113	3.0002	2.11452	0
RGD1310602	0.501506	2.9021	2.50502	0.397079	1.39793	0.738824	0
LOC102553967	0.128986	4.15588	3.75883	0.397057	1.63266	0.921141	0
Fbrsl1	0.435619	7.33978	6.94274	0.397034	2.98825	2.10324	0
Tmc7	0.421648	6.15975	5.76274	0.397013	2.73105	1.8628	0
Smoc1	0.576418	3.98859	3.59163	0.396967	1.29542	0.674603	0
Nol6	0.229086	7.57311	7.17652	0.396584	2.31277	1.48453	0
Prrt1	0.480799	6.92551	6.52915	0.396361	1.63059	0.919553	0
Arid1a	0.445599	9.28028	8.88393	0.396345	1.83895	1.08366	0
Socs5	0.57821	9.9966	9.60037	0.396234	4.66416	3.71436	1
Efnb3	0.208561	4.64542	4.24933	0.396083	2.17793	1.367	0
LOC108351918	0.44893	2.29937	1.90348	0.395891	1.72532	0.984106	0
Tcf7	0.427633	4.11369	3.71796	0.395732	2.00173	1.21739	0
Neu3	0.508235	3.91299	3.51729	0.395697	1.50972	0.828365	0
Ftsj1	0.57643	6.56981	6.17451	0.395295	4.64521	3.6963	1
Tysnd1	0.150969	4.70285	4.30758	0.395268	1.78903	1.04358	0
Kdm5b	1	9.55452	9.15934	0.39518	3.64111	2.72857	0
Pld5	0.49709	7.02842	6.63345	0.394969	1.55054	0.858814	0
Trnam-cau	0.626919	2.54617	2.15127	0.3949	1.16027	0.583198	0
Stxbp2	0.439439	5.44442	5.04957	0.394846	3.06036	2.17144	0
2017-09-05	1	9.14518	8.75048	0.394704	3.02335	2.1364	0
Bgn	0.413445	5.1047	4.71001	0.39469	2.51763	1.66747	0
LOC102552503	0.643714	2.68768	2.29328	0.394401	1.09046	0.536519	0
LOC685081	0.412853	5.34783	4.95346	0.394365	2.4966	1.64847	0
LOC103693255	0.424383	3.72577	3.33165	0.394127	2.02369	1.23577	0
LOC102546510	0.999956	4.77695	4.38325	0.393703	1.62492	0.915208	0
Fam196b	0.453934	5.87044	5.47676	0.393672	3.26181	2.36339	0
Wbp1l	0.46275	7.3683	6.97486	0.393442	3.3718	2.46889	0
Wiz	0.196795	6.82494	6.43163	0.393314	2.10005	1.30029	0
Mtfr2	0.418502	5.38364	4.99069	0.392946	2.09622	1.29703	0
Lsm2	0.435025	4.37516	3.98246	0.392705	1.89484	1.12906	0
Lrrd1	0.584464	1.6726	1.27997	0.392633	1.06692	0.515102	0
LOC100364500	0.999925	3.71023	3.31782	0.392406	1.54084	0.848438	0
LOC102551574	0.999997	6.41806	6.02587	0.392197	1.85325	1.09522	0
Cog8	0.41053	6.54407	6.15188	0.392196	2.42618	1.5852	0
Actr2	0.532926	11.2875	10.8953	0.392174	4.1633	3.23363	0
Abo	0.482296	3.80428	3.41218	0.392092	1.59944	0.895757	0
Art4	0.520278	3.79562	3.40358	0.392042	1.44828	0.783219	0
Hba2	0.598787	10.3134	9.92147	0.391984	1.21854	0.622058	0
Amotl1	0.34384	7.42879	7.03692	0.391872	3.07121	2.18173	0
Camta2	0.412676	9.44212	9.05045	0.391675	2.5671	1.71235	0
LOC102547234	0.4501	2.49977	2.10845	0.391327	1.63647	0.911701	0
LOC102554953	0.545601	2.81574	2.42467	0.391076	1.36151	0.720896	0
LOC100909928	0.506815	2.51024	2.11917	0.391074	1.37684	0.724079	0
LOC102551408	0.533168	3.97829	3.58726	0.391032	1.40042	0.748627	0
Neurod4	0.176493	3.86744	3.47715	0.390293	1.90877	1.13477	0
Panx2	0.232579	7.30465	6.91436	0.390292	2.33564	1.5047	0
LOC684819	0.550098	3.06492	2.67466	0.390259	1.34459	0.708946	0
Gstt1	0.483241	3.12227	2.73202	0.390255	1.50701	0.820173	0
LOC103694060	0.458692	3.70326	3.3132	0.390058	1.70762	0.979237	0
Btn1a1	0.620203	2.13816	1.74825	0.389908	1.09335	0.536959	0
Dusp7	0.408797	6.81029	6.42041	0.389882	2.4088	1.56968	0
Lrrc55	0.431809	5.57918	5.18967	0.389506	1.89448	1.12876	0
Mki67	0.775614	4.9872	4.59772	0.389485	0.841664	0.386138	0
LOC103693105	0.409601	2.22837	1.83905	0.389324	2.33792	1.4729	0
Rhbdf1	0.434283	5.27896	4.8897	0.389258	1.87039	1.10912	0
Dlgap4	0.234284	8.11176	7.72255	0.389205	2.34679	1.51456	0
LOC102547034	0.441768	4.90927	4.5201	0.389176	3.12635	2.23411	0
LOC103690137	0.417409	5.61906	5.23004	0.389019	2.05612	1.26306	0
Ltbp4	0.54625	4.18409	3.79519	0.388907	1.35058	0.713168	0
LOC102550793	0.574229	3.01478	2.62593	0.388848	1.27087	0.657664	0
LOC103691806	0.413008	5.67849	5.29014	0.388346	2.12436	1.32102	0
Slfn4	0.641841	4.18366	3.79551	0.38815	1.07562	0.527061	0
LOC102549439	0.409753	5.58224	5.19413	0.388109	2.54154	1.68913	0
Scaf1	0.435701	7.70962	7.32154	0.388082	1.84836	1.09126	0
Tmem39b	0.448227	4.43649	4.04855	0.387937	1.75677	1.01793	0
Samd4b	0.407113	6.68904	6.30151	0.387528	2.32457	1.49493	0
LOC679905	0.422544	7.07808	6.69062	0.387458	1.96836	1.1896	0
LOC108352811	0.999903	7.25428	6.86698	0.387299	2.03923	1.24883	0
LOC680026	0.999984	6.29076	5.90359	0.387165	2.89915	2.01941	0
LOC103692512	0.591896	4.19623	3.80909	0.387136	1.21874	0.622192	0
Phf12	0.417778	7.66969	7.28257	0.387124	2.76402	1.89333	0
LOC103693194	0.56643	2.86881	2.48169	0.387124	1.25152	0.642653	0
LOC102554526	0.685712	3.06227	2.67533	0.386941	0.982164	0.468788	0
Fam117a	0.413981	5.14766	4.76072	0.386938	2.08184	1.28482	0
LOC680498	0.554514	3.3543	2.96841	0.38589	1.31409	0.687575	0
Slc35d1	1	6.09294	5.70714	0.385801	2.98374	2.09898	0
Sorcs2	0.439784	5.36782	4.98202	0.385801	1.79843	1.0511	0
Olfm4	0.748457	2.72438	2.33872	0.385659	0.883855	0.41069	0
Hrc	0.477376	4.91178	4.52616	0.385621	1.58562	0.885264	0
Fam98a	0.999977	8.28771	7.90218	0.385539	3.16578	2.27166	0
Fam222b	0.482707	6.06469	5.67934	0.385342	1.56043	0.866246	0
Ppp2r2c	0.295268	9.03326	8.64794	0.385321	2.7462	1.87682	0
Fbxl12	0.234003	5.01212	4.62682	0.385302	2.34495	1.51293	0
Rarres1	0.583913	4.07192	3.68675	0.385172	1.23192	0.6311	0
Frmd4a	0.999948	7.43567	7.05053	0.385149	2.86924	1.99139	0
Entpd3	1	4.38105	3.99616	0.384884	1.5507	0.858937	0
LOC102554243	0.549526	3.21399	2.82918	0.384815	1.32417	0.694617	0
Cpne5	0.519043	4.82565	4.44119	0.384467	1.41798	0.761256	0
Cdk6	0.404724	4.23945	3.85503	0.384418	2.34835	1.51594	0
Ubqln4	1	7.50475	7.12041	0.384347	3.76224	2.84573	0
H2afx	0.408428	6.39355	6.00942	0.384132	2.14648	1.33995	0
Wnt2	0.467534	3.05523	2.67135	0.383881	1.57976	0.877498	0
Itpk1	0.395207	8.08125	7.6974	0.383841	3.42961	2.5245	0
Ncl	0.404503	11.85	11.4665	0.383479	2.4268	1.58576	0
LOC102556643	0.448661	3.64828	3.26483	0.383443	1.72214	0.990623	0
Arhgap31	0.415531	7.86142	7.47804	0.383384	2.75932	1.88897	0
Gas1	0.500001	7.015	6.63162	0.383377	3.82637	2.90779	0
RGD1560470	0.404116	9.47417	9.09125	0.382926	2.42633	1.58533	0
Tubb3	0.999997	9.29356	8.91068	0.382877	2.73449	1.86597	0
Snrpn	0.4226	5.21216	4.82931	0.38285	2.88839	2.00932	0
Zfhx3	0.638066	6.27596	5.89342	0.382539	1.09574	0.541157	0
Gmfb	0.564415	11.1204	10.7379	0.382492	4.5309	3.58711	1
Zmiz1	0.505009	8.99727	8.61486	0.382416	1.45742	0.789879	0
Ccdc154	0.614108	2.11191	1.72951	0.382408	1.02034	0.488284	0
Map1s	0.413151	7.24613	6.86387	0.382259	2.72393	1.85621	0
Asns	0.532082	7.61786	7.23565	0.382205	4.17581	3.2457	0
Mapre3	0.415264	8.02291	7.64074	0.382168	1.99569	1.21235	0
Mxd1	0.426735	7.67145	7.28939	0.382059	2.95818	2.07489	0
Cep295nl	0.11798	4.86746	4.48542	0.38204	1.55167	0.859666	0
N4bp2	0.407634	8.32656	7.94464	0.381917	2.59779	1.74032	0
Tcf7l2	0.852108	5.4175	5.0358	0.381696	0.681732	0.297495	0
Cd4	0.408331	5.24798	4.8663	0.381681	2.10077	1.3009	0
Olig1	0.402724	7.43395	7.05238	0.381572	2.37591	1.54039	0
Adh1	0.622131	2.11191	1.73034	0.381569	1.03899	0.501319	0
Vof16	0.512558	5.62003	5.23853	0.381497	1.42645	0.767377	0
Chrm2	0.411946	5.94861	5.56712	0.381486	2.03389	1.24434	0
Mrpl43	0.40315	6.26077	5.87959	0.381186	2.24822	1.42796	0
Fam127b	1	7.62604	7.24489	0.381147	3.61198	2.70041	0
Trnan-guu	0.521691	5.75326	5.37249	0.380768	1.39257	0.743009	0
Tmem50a	0.446987	8.86837	8.48766	0.38071	3.23602	2.33871	0
Mbd6	0.481089	5.51722	5.13653	0.380691	1.54217	0.852539	0
Pcdhga5	0.421427	5.83116	5.4505	0.380653	1.90796	1.13979	0
Tacc2	0.412871	8.46467	8.08406	0.380609	2.73652	1.86785	0
Noc4l	0.999979	6.65711	6.27658	0.380529	3.0037	2.11783	0
Cfp	0.42268	5.87039	5.48989	0.380503	1.89409	1.12844	0
Nob1	0.496139	7.25418	6.87402	0.380159	3.79333	2.87582	0
Robo1	0.413157	7.73953	7.35981	0.37972	2.75147	1.8817	0
LOC108350828	0.139753	5.02025	4.64054	0.379709	1.71004	0.981132	0
LOC102551251	0.444033	6.74051	6.36095	0.379557	1.72329	0.991524	0
LOC100910768	1	8.12097	7.74147	0.379498	2.8359	1.96023	0
Ifi44l	0.472875	4.05987	3.68037	0.379494	1.57145	0.874549	0
Ift140	0.505082	8.30602	7.92659	0.37943	3.89151	2.97084	0
Pragmin	0.427121	7.50395	7.12454	0.379412	1.84382	1.08759	0
RGD1311744	0.40503	6.32289	5.94398	0.378913	2.12026	1.31751	0
Lrrc3b	0.528772	8.58029	8.20142	0.378875	4.14717	3.21805	0
Zbtb45	0.417129	6.22551	5.8471	0.378404	2.8347	1.95911	0
RGD1565054	0.62492	2.43989	2.06173	0.378162	1.11072	0.55082	0
Grm4	0.416617	9.27994	8.90196	0.377974	2.82974	1.95448	0
LOC103694391	0.572726	3.86335	3.48541	0.377941	1.23407	0.632557	0
Fut9	0.400547	9.74358	9.36574	0.377835	2.24614	1.42614	0
Ulk4	0.999994	4.28845	3.91067	0.377782	1.67711	0.95546	0
Irs4	0.444565	3.66838	3.29065	0.377728	1.7071	0.978835	0
LOC103693811	0.223693	7.86295	7.48525	0.377705	2.27743	1.45349	0
Ifitm3	0.174752	5.13997	4.76232	0.377651	1.95234	1.17633	0
Suclg1	0.548949	9.482	9.10435	0.377646	4.36849	3.43132	0
Creb5	0.403673	6.96512	6.58749	0.377635	2.55857	1.70459	0
Dnhd1	0.408388	6.37615	5.99857	0.377574	2.03313	1.2437	0
Cd164l2	0.111965	2.77718	2.39962	0.377566	1.46404	0.792013	0
Tox	0.682007	2.75595	2.37844	0.377506	0.898117	0.416446	0
LOC102547276	0.488604	2.02287	1.64549	0.37738	1.37852	0.725249	0
Oas1b	0.522023	3.69591	3.31909	0.37682	1.374	0.729764	0
Dennd2c	0.454221	5.13038	4.75362	0.376754	1.64598	0.931387	0
Rnf212	0.518803	2.38679	2.01008	0.376718	1.31465	0.683691	0
Slc24a2	0.400745	10.9402	10.5636	0.376607	2.47703	1.63083	0
RGD1560242	0.418937	4.66873	4.29224	0.376486	1.89063	1.12561	0
Tincr	0.418304	6.14589	5.76941	0.376483	1.89688	1.13072	0
Stil	0.247153	4.8387	4.46227	0.376422	2.43089	1.58942	0
Ap5s1	0.401131	4.85047	4.47406	0.376413	2.16943	1.35968	0
LOC103692002	0.413292	4.94313	4.5668	0.376327	1.94981	1.17424	0
LOC100362874	0.556005	2.6799	2.30361	0.376292	1.1993	0.605772	0
Slit1	0.76204	3.00309	2.6269	0.376184	0.814219	0.369798	0
Slitrk1	0.496695	10.4433	10.0673	0.376036	3.81044	2.89238	0
Mapk1	0.385613	10.7267	10.3507	0.375952	3.36117	2.45868	0
Slc37a2	0.565779	3.06577	2.68986	0.375905	1.24447	0.639618	0
Dedd	1	6.88855	6.5128	0.375746	3.74743	2.8314	0
Letm2	0.465726	7.69574	7.32001	0.37573	3.47432	2.56756	0
Wipf3	0.565223	4.35916	3.98357	0.375583	1.2447	0.639779	0
LOC102549750	0.575205	3.65936	3.28393	0.375431	1.1569	0.577913	0
Atf7	0.498841	7.51852	7.14317	0.375352	1.4456	0.781268	0
Zfp142	1	8.8394	8.46415	0.375243	3.00659	2.12056	0
Ckap2l	0.468516	3.70163	3.32649	0.375136	1.56636	0.870715	0
Pde4b	0.59399	9.44482	9.06969	0.375134	4.88129	3.92039	1
Zdhhc22	0.409623	3.19682	2.82174	0.375084	2.38678	1.49949	0
Abi2	1	10.2122	9.83727	0.374894	3.63733	2.72492	0
Ahdc1	1	7.84743	7.47277	0.374659	2.16739	1.35792	0
Cisd3	0.999967	5.53072	5.1562	0.374523	2.41515	1.57534	0
Aimp2	0.999986	5.66586	5.29135	0.374506	2.59935	1.74174	0
Stom	0.401021	4.96615	4.59179	0.374356	2.12209	1.31908	0
LOC100361025	0.717816	3.49659	3.12234	0.374256	0.912888	0.427864	0
Mast3	0.403108	5.65584	5.28166	0.374189	2.60113	1.74337	0
Trdn	0.945415	2.39814	2.02402	0.374122	0.41151	0.163088	0
LOC108350583	0.582656	2.89433	2.52023	0.374098	1.19507	0.606302	0
Pard6g	0.442999	3.36793	2.9941	0.373827	1.6893	0.964941	0
Rbm22	0.471502	8.2069	7.83333	0.373565	3.54555	2.63626	0
Ciz1	0.410376	7.85267	7.4793	0.373369	2.76269	1.8921	0
Arhgap36	0.778503	2.65204	2.27869	0.373354	0.641346	0.272982	0
Frmpd3	0.678665	4.35261	3.9793	0.373314	0.984866	0.471412	0
LOC100360205	0.331754	7.7811	7.40794	0.373154	2.98934	2.10427	0
Tfap2b	0.173458	8.03746	7.66444	0.373018	1.94357	1.16909	0
Fam102a	0.410297	6.61	6.23702	0.372985	2.76492	1.89417	0
Prdm9	0.433426	4.26245	3.88952	0.372931	1.74315	1.00717	0
Ints7	0.450769	7.6539	7.28157	0.372331	3.31724	2.4165	0
Mapk8ip3	0.428768	11.0918	10.7197	0.372133	3.04823	2.15995	0
Tmub2	0.432118	7.50041	7.12841	0.371997	3.70091	2.78639	0
B4galt5	0.436331	7.59802	7.22624	0.371779	3.14695	2.25371	0
Celf2	0.429988	9.25331	8.88163	0.371685	1.75716	1.01825	0
Kcnn4	0.626781	2.1214	1.74979	0.371616	0.984733	0.468045	0
Lrrc32	0.454716	3.41151	3.0399	0.371604	1.61107	0.904617	0
LOC108349261	0.999974	4.61558	4.244	0.371579	2.23162	1.4135	0
Xkr6	0.413415	7.7693	7.39777	0.371529	1.89535	1.12947	0
Ackr4	0.510299	2.75433	2.38304	0.371291	1.35055	0.710981	0
Postn	0.789718	5.12501	4.75395	0.371057	0.775332	0.348518	0
LOC108352781	0.523771	5.20418	4.83322	0.370968	1.34296	0.707798	0
Pcgf6	0.311801	7.5437	7.17275	0.370948	2.85574	1.97876	0
Klf4	0.511882	5.87817	5.5074	0.370766	3.98497	3.06127	0
LOC102551514	0.400315	4.98251	4.61176	0.370746	2.06636	1.27171	0
Lrfn3	0.405805	4.92927	4.55856	0.37071	1.92758	1.15006	0
Ahcyl1	1	11.2301	10.8595	0.370656	2.30003	1.47333	0
Hivep3	0.999982	7.19031	6.81979	0.370521	1.49142	0.814831	0
Fmod	0.138301	5.97181	5.60169	0.370119	1.69969	0.973044	0
Ly96	0.406141	3.35747	2.98767	0.369796	2.72012	1.85269	0
Smndc1	0.473942	8.20131	7.8319	0.369407	4.027	3.10192	0
Agrp	0.402835	3.62751	3.25816	0.369352	1.95188	1.16989	0
Scpep1	0.606097	7.46526	7.09606	0.369201	5.03325	4.06348	1
Prtg	0.462437	4.47007	4.10091	0.369158	1.55953	0.86557	0
Fbxo15	0.400689	7.16633	6.79718	0.369149	2.61497	1.75601	0
Nfia	0.40433	8.20088	7.83175	0.369137	1.97536	1.19542	0
Map3k10	0.443698	8.31244	7.94359	0.368857	3.24927	2.35139	0
Elmsan1	0.408805	7.31555	6.9467	0.368847	2.77669	1.90509	0
LOC102550734	0.560153	3.34649	2.97772	0.368768	1.23196	0.631123	0
Prr14	0.415658	5.7115	5.34277	0.368729	2.88646	2.00751	0
Alad	0.450786	5.57295	5.20463	0.368322	3.33337	2.43199	0
LOC108351493	0.574572	5.12839	4.76011	0.368279	1.19379	0.605452	0
Ap5z1	1	6.13181	5.76364	0.368173	2.46882	1.62345	0
LOC103691207	0.48021	6.6228	6.25465	0.368144	1.47919	0.805823	0
Htra3	0.412686	4.06831	3.70035	0.367956	1.8658	1.10539	0
Mir3593	0.626868	2.42431	2.05649	0.367822	1.07345	0.526875	0
LOC102550527	0.392803	9.96871	9.60099	0.367717	2.22926	1.41145	0
LOC108350437	1	4.3216	3.95421	0.367391	2.12516	1.3217	0
Col1a1	0.0396773	8.07612	7.70874	0.367379	0.86238	0.398133	0
Bag3	0.415334	6.18129	5.81402	0.367263	1.83445	1.08002	0
Trrap	0.242739	10.102	9.73473	0.367231	2.40206	1.56366	0
Card6	1	5.31629	4.94925	0.367035	1.7206	0.989414	0
Cmklr1	0.494687	3.46341	3.09639	0.367016	1.41997	0.762698	0
LOC108348573	0.588696	2.26284	1.89604	0.366799	1.08866	0.533978	0
LOC100363521	0.512254	7.93837	7.57174	0.366632	3.99834	3.0742	0
Sst	0.535872	3.91491	3.54832	0.366587	1.2889	0.670091	0
LOC102548513	1	6.11541	5.74895	0.366452	1.3864	0.738596	0
Mir421	0.554773	3.68802	3.32167	0.366347	1.23663	0.634294	0
Fam126a	0.999999	6.22008	5.85407	0.366006	3.16554	2.27142	0
Plagl1	0.693848	3.39631	3.03056	0.365748	0.935087	0.441148	0
LOC103690435	0.476331	2.77133	2.40567	0.365655	1.48136	0.807418	0
LOC103693777	0.999245	4.79495	4.42939	0.365562	1.50743	0.826664	0
Fscn1	0.999832	5.73674	5.37143	0.365306	1.51474	0.832086	0
LOC103691988	0.231332	5.80677	5.44176	0.365011	2.32747	1.49749	0
LOC108352776	0.488773	2.12771	1.76282	0.364895	1.27164	0.649325	0
LOC108349985	0.392497	4.69399	4.32926	0.36473	2.12996	1.3258	0
Kcnj10	0.41267	6.41252	6.04813	0.364387	1.8309	1.07716	0
Abcg4	1	6.96553	6.60121	0.364314	2.2217	1.40488	0
Mir3561	0.546034	2.38243	2.01818	0.364253	1.21844	0.620337	0
Mptx1	0.448058	2.1142	1.74996	0.364236	1.42245	0.752537	0
Tecta	0.502784	4.33364	3.96969	0.36395	1.37795	0.732569	0
Arl8a	1	8.03102	7.66722	0.3638	3.5001	2.59241	0
Sgcz	0.106101	4.14091	3.7772	0.363709	1.46168	0.792992	0
LOC100125362	0.391012	7.6928	7.32918	0.363622	2.14911	1.34221	0
Mbtps2	0.363232	8.0409	7.67732	0.363585	3.20433	2.30844	0
Tmem88b	0.404265	6.4655	6.10207	0.363437	2.7475	1.87802	0
Acad10	1	5.24819	4.88477	0.363421	2.27463	1.45104	0
Atp2b4	0.999999	9.17671	8.81329	0.363419	1.97522	1.1953	0
Zfp366	0.705527	4.09234	3.72893	0.36341	0.907366	0.42458	0
LOC108351468	0.422415	6.2279	5.86453	0.363369	1.7444	1.00815	0
Sh2b1	0.470217	8.0113	7.64805	0.363249	3.56432	2.65438	0
Trim9	0.399904	9.09485	8.73173	0.363115	2.67144	1.80781	0
Dclk1	0.456035	10.7223	10.3596	0.362683	3.41287	2.50838	0
Ank1	0.392761	11.4312	11.0687	0.362539	2.51495	1.66505	0
LOC108348805	0.573368	2.22977	1.86731	0.36246	1.08296	0.528814	0
LOC108349244	0.311164	7.55767	7.19524	0.362428	2.8515	1.9748	0
Tmem156	0.481076	2.36873	2.00636	0.362366	1.36339	0.717519	0
LOC108351277	0.300319	4.85424	4.49194	0.3623	2.77957	1.90777	0
Mink1	0.285165	9.83961	9.47743	0.362179	2.67967	1.81538	0
Gabrg3	0.616975	3.19098	2.82897	0.362006	1.07573	0.528331	0
Zfp362	0.401543	6.04702	5.68503	0.361985	1.92059	1.15016	0
Rnf5	0.389094	5.61343	5.25146	0.361973	2.39157	1.55431	0
Rnf151	1	4.53037	4.16854	0.361832	1.30399	0.680546	0
Mafa	0.547563	2.94994	2.58818	0.361759	1.09931	0.537335	0
Rnf144a	0.407751	8.05692	7.69518	0.361736	2.81827	1.94378	0
Elfn2	0.403675	6.38744	6.0258	0.361649	1.89189	1.12664	0
Fbxo32	0.426189	4.19263	3.83119	0.361442	1.70367	0.976153	0
LOC108350660	0.401443	7.77418	7.41275	0.361429	1.91508	1.14563	0
Polr3c	0.507547	8.28003	7.91861	0.361419	3.96086	3.03794	0
Hnrnpd	0.387792	9.91118	9.54988	0.361299	2.22361	1.40654	0
Pcdh8	0.0916297	3.03909	2.67786	0.361231	1.30952	0.682392	0
Dip2b	0.414223	9.6917	9.33049	0.361212	2.9167	2.03588	0
Mef2d	0.388982	8.90632	8.54552	0.360803	2.13621	1.33115	0
Akt1s1	1	7.89145	7.53078	0.360675	2.86227	1.98487	0
Acot1	0.463631	3.6015	3.24084	0.360664	1.506	0.825607	0
Chsy3	0.524635	3.50771	3.14726	0.360456	1.29533	0.674535	0
Zcchc12	0.500998	7.97642	7.61645	0.35997	3.89604	2.97522	0
LOC108352358	0.480036	3.31768	2.95783	0.359847	1.39938	0.745495	0
Lrfn5	0.999999	7.43685	7.07706	0.359789	2.94001	2.05779	0
Ston2	0.387738	6.77805	6.41839	0.359661	2.40364	1.56507	0
LOC108350024	0.401242	4.55303	4.19338	0.359656	1.89647	1.13039	0
Smtnl2	0.41498	2.72519	2.3656	0.359599	1.68553	0.95356	0
Nono	0.419203	11.2819	10.9223	0.359592	3.60443	2.69312	0
LOC103694470	0.397816	3.63426	3.2747	0.35956	1.88997	1.11954	0
Nfatc1	0.445122	4.20047	3.84095	0.359514	1.54236	0.849563	0
Rhog	0.404673	6.3431	5.98361	0.359483	2.78788	1.91549	0
Fam122a	0.106031	4.9645	4.60508	0.359416	1.46114	0.792596	0
Lhfp	0.466658	10.5484	10.1892	0.359248	3.53875	2.6297	0
Kcns3	0.727453	3.50326	3.14449	0.358774	0.833568	0.38082	0
LOC103691732	0.999977	7.18893	6.83017	0.358763	1.5393	0.850397	0
LOC100912322	0.608686	4.40398	4.04534	0.358635	1.08233	0.532549	0
Pianp	0.513068	5.12637	4.76774	0.358633	1.32154	0.692772	0
Ly6e	0.386603	7.08317	6.72479	0.358383	2.39131	1.55408	0
Tet1	0.306891	9.1421	8.78406	0.358041	2.82311	1.94829	0
LOC108349449	0.999965	4.1558	3.798	0.357808	1.47317	0.801403	0
Top2a	0.681545	5.44036	5.0826	0.357762	0.936028	0.441714	0
Slc12a8	0.998869	3.66256	3.30483	0.357733	1.55069	0.858929	0
LOC108352498	0.115557	7.98497	7.62726	0.357707	1.53355	0.846099	0
Cep104	0.430287	8.52629	8.16869	0.357603	3.141	2.24805	0
Chrdl1	0.542755	3.48171	3.12431	0.357409	1.23304	0.631855	0
LOC103693527	0.536279	2.8264	2.46902	0.357386	1.21712	0.619454	0
Hjurp	0.456852	2.94187	2.58451	0.357358	1.47663	0.801183	0
Ywhab	1	10.2891	9.93181	0.357325	2.46147	1.61684	0
LOC103692490	1	4.68084	4.32375	0.35709	1.48247	0.808237	0
Zfp385c	0.999972	6.49047	6.13348	0.356988	2.04378	1.25266	0
Fbxl15	0.390771	4.56339	4.2067	0.356684	2.00301	1.21845	0
Zfp385a	0.418264	6.54218	6.18554	0.356644	1.71948	0.988533	0
Ddx58	0.188799	5.25578	4.89918	0.356602	2.04679	1.25519	0
LOC503350	0.547311	3.4425	3.08601	0.356491	1.18539	0.598307	0
Lypd1	0.999998	6.26187	5.90539	0.356481	1.99754	1.21389	0
Dot1l	0.40359	8.17785	7.82142	0.356429	1.83665	1.0818	0
Elovl2	0.732459	8.94898	8.59263	0.356351	6.89324	5.71959	1
Zmat3	0.419769	7.67441	7.31821	0.356195	1.70565	0.977702	0
Gpnmb	0.454071	4.90419	4.54819	0.355996	1.52057	0.836421	0
Tph2	0.562876	3.5119	3.15592	0.355983	1.17688	0.594187	0
Ncoa6	0.133851	8.35964	8.0037	0.355931	1.66782	0.948255	0
Igdcc4	0.255508	7.38585	7.03023	0.355621	2.48547	1.63843	0
Hsp90b1	0.491823	12.7561	12.4006	0.355504	3.81179	2.89367	0
Corin	0.71055	3.52872	3.17323	0.355496	0.877742	0.407103	0
Dok5	0.397621	5.84548	5.49005	0.355438	1.88876	1.12409	0
LOC100360505	0.606208	3.60425	3.24928	0.354968	1.04693	0.508935	0
Ufsp1	0.390051	5.93752	5.58272	0.354799	1.98461	1.20311	0
Fbxo44	0.428032	7.92779	7.57322	0.354571	3.67019	2.75668	0
Grm5	0.505074	7.17825	6.82413	0.354126	1.32575	0.695721	0
Hmga1	0.280003	7.63732	7.28322	0.354095	2.64577	1.78423	0
Crispld2	0.403966	6.56325	6.2095	0.353753	2.82075	1.9461	0
Zfp462	0.999999	8.92892	8.57522	0.353701	1.70594	0.977929	0
Dcc	0.385589	6.6898	6.33611	0.353688	2.05354	1.26088	0
Psmc5	0.46942	10.2374	9.88407	0.35336	3.58544	2.67478	0
Rbm8a	0.404934	8.69665	8.34343	0.35322	1.79268	1.0465	0
Gpd2	0.471821	9.04775	8.69463	0.353118	3.61114	2.6996	0
Cox18	0.297283	5.8795	5.52651	0.352984	2.75951	1.88915	0
Spred3	0.145973	5.19121	4.83831	0.352907	1.75403	1.01576	0
Klf7	0.999995	7.83417	7.48142	0.352748	2.00837	1.22294	0
Plxnb1	0.398249	8.24362	7.89106	0.352564	2.74229	1.87319	0
Pus7l	0.381514	5.18523	4.83267	0.352559	2.16377	1.3548	0
Fndc10	0.479449	3.71288	3.36036	0.352517	1.40224	0.749935	0
Siah2	0.398093	5.96684	5.61464	0.352208	3.45035	2.54447	0
Mcam	0.18681	6.73646	6.38426	0.352199	2.03348	1.244	0
Pom121	1	6.99333	6.64121	0.352121	1.63263	0.921118	0
Klf3	0.423748	8.01069	7.65859	0.352097	3.08897	2.19858	0
LOC102552229	0.573377	3.53117	3.1791	0.352066	1.13776	0.568412	0
Cep170b	0.244323	9.36368	9.01168	0.352	2.4124	1.57289	0
RGD1302996	0.410802	4.48092	4.12905	0.351869	1.73363	0.999656	0
Ints9	0.41545	5.23164	4.87988	0.351759	1.69979	0.973122	0
LOC100911361	0.43561	5.23485	4.8832	0.351649	1.58122	0.881935	0
Nav1	0.444425	7.78946	7.43799	0.351467	1.53724	0.848851	0
Atp6ap1	0.460029	10.4915	10.1401	0.351428	3.49295	2.58551	0
Cbx2	0.417577	4.60052	4.24939	0.351134	1.6808	0.958326	0
LOC108349082	0.410516	7.40688	7.05578	0.3511	1.72923	0.996195	0
LOC102551048	0.473132	2.67133	2.32026	0.35107	1.38033	0.731966	0
Rnf165	0.414717	4.53514	4.18408	0.351063	1.69923	0.972682	0
Epor	0.501766	3.42194	3.07088	0.351061	1.32204	0.693121	0
Agap1	0.417705	10.7965	10.4454	0.351038	3.02086	2.13405	0
Scrt1	0.441377	6.8186	6.46757	0.351029	1.54887	0.857565	0
Serinc5	0.450504	9.8285	9.47754	0.35096	3.39351	2.48976	0
Barhl2	0.415546	7.69477	7.34384	0.35093	2.99454	2.10917	0
Clic5	0.581343	4.45172	4.10092	0.350807	1.11525	0.553752	0
RGD1307443	0.999969	7.09825	6.74746	0.350786	2.58341	1.7272	0
Dchs1	0.380444	6.33273	5.98216	0.350577	2.13251	1.32798	0
Eno3	0.426548	5.4324	5.08198	0.350417	1.62145	0.912551	0
LOC108350216	0.49069	2.67537	2.32504	0.350329	1.28593	0.664005	0
Slc45a1	0.200401	6.93204	6.58179	0.350251	2.12398	1.32069	0
Nup214	0.387141	6.05818	5.70819	0.349989	1.95685	1.18007	0
Smyd1	0.477505	2.43813	2.08853	0.349599	1.31471	0.683734	0
Farp1	0.388793	7.95609	7.6065	0.349597	1.92644	1.15496	0
Hcn4	0.129477	4.17442	3.82502	0.349391	1.59012	0.885288	0
Adcyap1r1	0.403803	8.83414	8.4849	0.349243	2.84971	1.97312	0
LOC108349521	0.395951	6.2495	5.9004	0.3491	1.83532	1.08073	0
Tbl1x	0.999962	8.81597	8.46688	0.349095	2.19954	1.38567	0
RGD1566401	0.379171	8.95904	8.6107	0.348341	2.10561	1.30502	0
LOC102556040	0.621911	3.53634	3.18809	0.348254	1.02152	0.494116	0
Cd14	0.439562	3.67863	3.33038	0.348251	1.54027	0.851123	0
Cbll1	0.389167	8.6157	8.26758	0.348115	2.62786	1.76781	0
Man2b2	0.388859	5.34787	4.99977	0.348103	2.62224	1.76266	0
Cpeb3	0.197288	10.157	9.80893	0.348072	2.10333	1.30308	0
Gnb1	1	11.4123	11.0642	0.348071	4.24732	3.31467	0
Trnas-uga	0.599995	3.00214	2.65413	0.348009	1.06537	0.521736	0
Eng	0.999999	6.16306	5.81513	0.347933	3.34657	2.44466	0
LOC103691715	0.619198	2.21455	1.86662	0.34793	0.944825	0.444036	0
Trnar-ccu	0.410777	7.37754	7.0297	0.347837	1.70031	0.973523	0
Anks3	0.378949	6.56773	6.22024	0.347498	2.38435	1.54789	0
Micb	0.57793	2.25325	1.90599	0.347258	1.02278	0.491305	0
Pou3f2	0.382125	6.86212	6.51488	0.347241	1.99973	1.21572	0
LOC102553017	0.589546	4.69167	4.34445	0.347224	1.08484	0.534159	0
LOC100912526	0.53306	3.03678	2.68986	0.346915	1.21631	0.620554	0
Fbxo42	1	7.9916	7.64477	0.346837	3.11218	2.22063	0
Thbs1	0.610689	5.21121	4.86439	0.346812	1.0394	0.505317	0
Spata2L	0.392722	5.48803	5.14123	0.346801	1.84369	1.08748	0
LOC108350492	1	6.36235	6.0156	0.34676	1.52915	0.842812	0
Adamts4	0.38786	5.74833	5.40159	0.346747	1.90044	1.13363	0
Timm17al1	0.587697	2.1098	1.76314	0.346657	1.00113	0.478026	0
Klk6	0.388511	7.44669	7.10011	0.346581	2.63173	1.77135	0
Nfkbia	0.437424	8.08598	7.73951	0.346464	3.26835	2.36965	0
Rdh16	0.999758	3.61131	3.26504	0.346272	1.49028	0.813987	0
Pgf	0.404352	2.85803	2.51188	0.346155	1.63384	0.914312	0
LOC108352363	0.385939	1.58196	1.23585	0.346113	1.1703	0.570223	0
Ybx2	0.447796	3.18092	2.83486	0.346054	1.49008	0.81384	0
Itpkb	1	7.60111	7.25509	0.346022	2.24422	1.42447	0
Iqgap3	0.568067	2.71036	2.36446	0.345903	1.0631	0.517815	0
Rnf8	1	8.20644	7.86079	0.345648	3.34425	2.44243	0
LOC108348984	0.432308	4.45195	4.10636	0.345589	1.55863	0.864891	0
Plk1	0.596625	2.87803	2.53253	0.345495	0.944739	0.442719	0
Zc3h12b	0.408334	6.24078	5.89534	0.345437	2.9335	2.05167	0
Fam57b	0.394489	6.94634	6.60113	0.34521	1.80847	1.05913	0
Itgam	1	5.85265	5.50766	0.344997	2.28561	1.46067	0
Tp53	0.380775	5.65069	5.30578	0.344912	1.98332	1.20204	0
Polr2f	0.419309	8.07101	7.72612	0.344884	3.07052	2.18108	0
Creb3l1	0.999871	4.18794	3.84311	0.344834	1.40166	0.749521	0
Garnl3	1	9.07353	8.72879	0.344739	3.06942	2.18003	0
LOC102547666	0.438656	4.09458	3.7499	0.344684	1.52252	0.837873	0
LOC103690457	0.411701	5.19574	4.85124	0.344499	1.66748	0.947989	0
Pstpip2	0.398317	3.92617	3.58169	0.34448	1.76645	1.02561	0
Brsk1	0.453424	9.3481	9.00375	0.344349	3.44596	2.54023	0
Phf8	0.497154	9.01295	8.66867	0.344278	3.89258	2.97187	0
Parva	1	8.28978	7.94563	0.344153	4.38566	3.44782	0
Tmem200c	0.312179	6.24293	5.89925	0.343681	2.85825	1.98111	0
Simc1	0.418129	7.74171	7.39818	0.343528	3.06304	2.17398	0
LOC103692549	0.644185	2.70758	2.36413	0.34345	0.874388	0.402643	0
Mpa2l	0.379221	2.71537	2.37198	0.343391	2.29916	1.45217	0
Uprt	0.388495	6.15503	5.81176	0.343268	1.84937	1.09208	0
Ttl	1	8.96039	8.61734	0.343048	3.57469	2.66439	0
LOC103691165	0.373848	4.70305	4.36004	0.343006	2.14963	1.34266	0
Serpinf2	0.61654	2.77036	2.42742	0.342936	0.963594	0.456443	0
Tp53i11	0.398724	7.83408	7.49136	0.342719	1.74651	1.00982	0
Marveld2	0.13225	5.42895	5.08627	0.342681	1.65629	0.939335	0
Prr22	0.444953	3.00251	2.65985	0.34266	1.44372	0.777302	0
Amt	0.477643	7.1552	6.81269	0.342507	3.69931	2.78484	0
Gtse1	0.245429	4.60942	4.26719	0.342229	2.41963	1.57935	0
Gtf2a2	0.99998	7.27791	6.93569	0.342218	2.84537	1.96907	0
Cblb	0.374957	8.3212	7.97926	0.341936	2.05745	1.26418	0
Klhl41	0.576356	3.31288	2.97131	0.341571	1.06462	0.520087	0
Wdr77	0.528904	3.14283	2.80141	0.341426	1.20481	0.612828	0
Trim66	0.176564	7.05083	6.70965	0.341186	1.96459	1.18648	0
Kcnh5	0.492207	4.46171	4.12055	0.341159	1.30595	0.681909	0
LOC108349817	0.50565	3.63978	3.29874	0.341036	1.26588	0.654243	0
Vstm2a	0.411549	7.77746	7.4365	0.34096	1.64118	0.927685	0
LOC100910096	0.475312	2.3108	1.96989	0.340902	1.32294	0.691704	0
Taf3	0.285336	7.73277	7.39188	0.340884	2.6808	1.81642	0
Ypel2	0.372378	8.67898	8.33824	0.340744	2.29644	1.47017	0
LOC103693413	0.664776	3.98604	3.64534	0.340698	0.894005	0.415893	0
Srgap1	0.425599	6.73438	6.3938	0.340572	1.55963	0.865645	0
LOC102550954	0.500762	2.39515	2.05458	0.340568	1.24412	0.637638	0
2017-03-01	0.412501	4.29934	3.95893	0.340402	1.63113	0.919967	0
LOC102556650	1	5.56048	5.22009	0.340395	1.44443	0.780411	0
MAST1	1	7.9939	7.65374	0.340164	1.99354	1.21055	0
Stmn2	1	11.7075	11.3674	0.340028	6.43152	5.32658	1
LOC108353018	0.386373	5.07723	4.7372	0.340025	1.83496	1.08044	0
Smn1	0.292732	6.85473	6.51472	0.340015	2.72947	1.86134	0
Entpd2	0.374079	4.93264	4.5927	0.339941	2.39416	1.55662	0
LOC108351112	0.121572	7.09521	6.75529	0.339921	1.57833	0.879752	0
Srfbp1	0.657	8.39547	8.05558	0.339883	5.71583	4.69308	1
Klhl2	0.657551	8.32966	7.98979	0.339869	5.72336	4.6999	1
Trim69	0.53083	2.55167	2.21181	0.339862	1.09985	0.539499	0
Ebf4	0.578177	3.79764	3.45779	0.339847	1.08361	0.533368	0
Hif3a	0.68636	2.27407	1.93428	0.339793	0.854844	0.393055	0
Pelp1	1	7.4778	7.13804	0.339766	2.5525	1.69908	0
Hs1bp3	1	5.27542	4.93569	0.339731	2.60039	1.74269	0
LOC103695213	0.437317	4.67545	4.33578	0.339662	1.49801	0.819696	0
Map3k14	0.377078	5.71556	5.37602	0.33954	2.48338	1.63655	0
Fbxo25	0.26684	8.17774	7.83825	0.339484	2.55954	1.70548	0
LOC108351012	0.48171	3.06753	2.72815	0.339375	1.2638	0.648968	0
RGD1308134	0.99996	5.84578	5.50655	0.339238	3.2615	2.36309	0
Syt9	0.999973	6.49687	6.15799	0.338883	1.85747	1.09864	0
LOC100362197	0.591066	4.3259	3.98713	0.338768	1.02483	0.495112	0
Mnt	0.383365	6.83555	6.49682	0.338731	2.61872	1.75944	0
Klf5	0.453501	3.98341	3.64471	0.338701	1.42552	0.7667	0
LOC102551877	0.416885	5.56053	5.22195	0.338577	1.59239	0.890405	0
Dph2	0.180481	5.29236	4.95379	0.338575	1.99101	1.20844	0
Txndc11	0.487937	7.71263	7.37419	0.33844	3.81284	2.8947	0
Rps6ka4	0.370228	6.8881	6.5497	0.338402	2.26567	1.4432	0
Wfs1	0.378025	5.50745	5.16906	0.338387	1.92189	1.15122	0
Myc	0.677666	2.39709	2.05917	0.337922	0.788319	0.352955	0
Ccnk	0.280455	7.29645	6.95873	0.337725	2.64874	1.78695	0
LOC102548862	0.534604	2.61056	2.27285	0.337707	1.10834	0.546531	0
Dctn4	0.519671	9.47127	9.13378	0.337485	4.13489	3.20619	0
Tspan5	0.380563	9.15749	8.82021	0.33728	2.58331	1.72711	0
Prrc2b	1	10.6926	10.3554	0.337213	1.86549	1.10514	0
Isg20l2	0.369201	5.93179	5.59462	0.337173	2.25631	1.43502	0
LOC102550910	0.579728	3.12613	2.78897	0.337166	1.04251	0.506157	0
Mybpc3	0.104579	4.48821	4.15108	0.337135	1.44992	0.784411	0
Bcl9l	0.399414	6.98804	6.65109	0.336952	1.69001	0.965492	0
LOC103693552	0.493802	5.91222	5.57543	0.336788	1.28116	0.66475	0
Pcdhgb7	0.21719	7.04697	6.71019	0.336778	2.23474	1.41622	0
LOC102549506	0.41678	4.9416	4.60483	0.336765	1.58023	0.881188	0
Whrn	0.544889	5.47433	5.13769	0.336638	1.14662	0.574216	0
Fzd1	0.368661	7.92896	7.59255	0.33641	2.12721	1.32345	0
Pja2	0.45029	12.7045	12.3681	0.336394	3.43825	2.53282	0
LOC103692473	0.55808	2.83951	2.50316	0.336351	1.08561	0.533421	0
LOC691143	0.427005	5.91467	5.57856	0.33611	3.19455	2.2991	0
Csnk2b	0.371062	8.26123	7.92514	0.336096	2.38059	1.54455	0
LOC100364673	0.425847	5.7928	5.45681	0.335991	1.52843	0.842278	0
Nrg3	0.407684	7.39087	7.05518	0.335688	2.97759	2.09318	0
Skp2	0.369033	6.62829	6.29292	0.335378	3.24463	2.34695	0
Fcer1g	0.36742	5.76669	5.43134	0.335346	2.1794	1.36827	0
Hspa1l	0.526583	2.39584	2.06071	0.33513	1.15383	0.577519	0
LOC108352725	0.513383	5.10512	4.77001	0.335111	1.21915	0.62247	0
Ptms	0.367308	10.9247	10.5897	0.335045	2.22552	1.4082	0
Anxa2	0.427533	6.08819	5.75321	0.334976	1.51388	0.831447	0
LOC102550976	0.635547	1.73209	1.39718	0.334913	0.7178	0.31281	0
Mthfr	1	7.38465	7.04984	0.334812	2.2531	1.43222	0
Plpp4	0.408332	4.26845	3.93364	0.334809	1.61436	0.907129	0
Ecm2	0.476813	3.39361	3.0589	0.334715	1.3235	0.694147	0
Gse1	0.999999	8.24204	7.90734	0.334697	2.01135	1.22543	0
Dlgap5	0.41445	5.15269	4.81818	0.334517	1.57719	0.878885	0
Agap3	0.407453	8.95674	8.62233	0.334412	2.98122	2.09661	0
Hnrnpul2	1	10.3531	10.0187	0.334389	2.49797	1.64971	0
Spata2	0.401314	8.2105	7.87623	0.334276	2.90752	2.02726	0
Gng8	0.372434	4.69421	4.36016	0.334044	1.94491	1.1702	0
Mtfr1	0.176945	4.78789	4.454	0.333889	1.96716	1.18861	0
Irf5	0.498254	4.326	3.99223	0.333772	1.25478	0.646646	0
Helz2	0.335784	5.36286	5.02911	0.333749	3.01656	2.12998	0
LOC108353248	0.999542	6.13608	5.80233	0.333746	1.43468	0.773335	0
Ttc38	0.385644	4.80772	4.47411	0.333613	1.77163	1.02972	0
Btg2	0.382093	6.69872	6.36511	0.333611	1.80713	1.05806	0
Rnf122	0.413052	7.46503	7.13149	0.333538	3.55909	2.64933	0
LOC102549242	0.460791	2.89689	2.56351	0.333385	1.33443	0.699704	0
Irf8	0.37694	4.57179	4.23876	0.333038	1.86036	1.10098	0
Rcor1	0.428804	8.16539	7.83235	0.333034	3.22554	2.3287	0
Nxpe2	0.375936	4.75154	4.41878	0.33276	1.86987	1.1087	0
R3hdm1	0.217977	9.322	8.98936	0.33264	2.23991	1.42072	0
Ubap1l	0.999979	4.39693	4.06436	0.332572	1.7366	1.002	0
Obscn	0.528167	4.86868	4.53628	0.332401	1.17025	0.589791	0
LOC100360856	0.999837	3.8002	3.46796	0.332239	1.27458	0.66022	0
Mbtd1	0.593906	9.26489	8.93267	0.332223	4.93807	3.97397	1
Rbks	0.368497	5.5059	5.17381	0.332092	2.3849	1.54838	0
Pvt1	0.393794	3.58366	3.25192	0.331744	1.68603	0.96239	0
Trpm6	0.99997	4.90111	4.56947	0.331639	1.78252	1.03839	0
Egfl6	0.479349	3.10795	2.77637	0.331579	1.3005	0.678122	0
Pamr1	0.502715	5.08964	4.75824	0.331407	1.23198	0.631138	0
Icoslg	1	6.22647	5.89506	0.331407	2.83404	1.9585	0
Ptpn5	0.077673	5.03329	4.70193	0.331362	1.2312	0.630612	0
Usf3	0.9999	8.90588	8.57461	0.331265	1.62301	0.913743	0
Stam	0.492207	9.18248	8.85122	0.331253	3.87147	2.95144	0
Rasgrp2	0.559921	4.61179	4.28056	0.331233	1.09226	0.538915	0
Nol4l	0.131466	7.5828	7.25181	0.330987	1.65063	0.934965	0
Ywhae	0.560821	11.8893	11.5584	0.330954	4.57397	3.6283	1
Bfar	0.629746	8.58537	8.25456	0.330806	5.36849	4.37556	1
Nfic	0.55821	6.89818	6.56739	0.330791	1.09438	0.540282	0
Actb	0.46516	12.0705	11.7397	0.330762	3.60416	2.69286	0
Foxp1	0.430403	8.50879	8.1783	0.330489	3.25168	2.3537	0
Trng	0.668885	4.02099	3.69076	0.330229	0.881634	0.409385	0
Lrrc8d	0.408987	7.77025	7.44005	0.3302	3.01927	2.13255	0
LOC100363066	0.999283	5.07384	4.74369	0.33015	1.32385	0.694392	0
Tctn2	0.36451	5.58574	5.2556	0.330132	2.05857	1.26513	0
Ncor2	0.393035	8.91285	8.5828	0.330047	1.67678	0.955202	0
LOC108350843	0.413288	6.27016	5.94046	0.329701	1.54985	0.858295	0
Nfat5	0.122529	10.3833	10.0538	0.329506	1.5854	0.885102	0
Hrh2	0.642053	2.32729	1.99792	0.329368	0.839724	0.382741	0
Sptssa	0.397156	8.34013	8.01076	0.329364	2.88316	2.00442	0
Eda	0.409964	4.61772	4.2885	0.329222	1.5643	0.869157	0
LOC690171	0.690905	4.74927	4.42009	0.329179	0.841962	0.38631	0
Rcan2	0.362419	8.75389	8.42481	0.329077	2.16024	1.35177	0
Chrna7	0.422358	5.40088	5.07191	0.328967	1.49997	0.821147	0
Meis2	0.790414	5.33253	5.0036	0.32893	0.683938	0.29867	0
Crtc3	0.364875	4.92754	4.59865	0.328892	2.00685	1.22167	0
LOC108350683	0.437567	6.03553	5.70679	0.328738	1.43241	0.771689	0
Rpl38	0.409267	8.77155	8.44323	0.328319	3.03103	2.14367	0
Rab35	0.411045	8.33766	8.00941	0.32825	3.05133	2.16289	0
Med15	0.362041	6.48419	6.15623	0.327959	2.23818	1.41921	0
Zic5	0.367836	7.24323	6.9153	0.327935	2.43888	1.59657	0
Syn1	0.114289	8.58817	8.26026	0.327914	1.52402	0.838992	0
Pcdhga11	1	7.20702	6.87915	0.327873	1.52176	0.83731	0
Ccdc170	0.538845	3.54466	3.21681	0.327853	1.12688	0.561313	0
LOC108351923	0.531151	2.64973	2.32194	0.327793	1.14468	0.572941	0
LOC103689957	0.999957	3.62112	3.29336	0.327761	1.2732	0.659271	0
Wee1	0.586778	8.31684	7.98911	0.327727	4.86282	3.90293	1
Ptprg	0.445035	8.72732	8.39979	0.327536	3.41171	2.50727	0
Caskin2	0.201604	6.2363	5.90895	0.327347	2.13195	1.3275	0
Clcn5	0.487227	6.75406	6.42684	0.327226	4.1356	3.20688	0
Sec61a2	0.536347	8.41218	8.08512	0.32706	4.32347	3.38801	0
RGD1565057	0.523101	3.1081	2.78109	0.32701	1.13021	0.56212	0
Dapp1	0.368443	4.03419	3.70767	0.326516	1.88648	1.12223	0
Zadh2	0.427567	7.01836	6.69187	0.326491	3.23619	2.33888	0
Fcrlb	0.541639	1.18697	0.860493	0.32648	0.906381	0.418816	0
Creld1	0.480577	7.65633	7.32987	0.326455	3.76709	2.85042	0
LOC108353086	0.494609	3.55535	3.22909	0.32626	1.23159	0.630878	0
Htra4	0.537592	3.70511	3.37936	0.325755	1.12166	0.557914	0
Vps36	1	7.76049	7.43483	0.325663	3.66861	2.75515	0
Kif9	0.368187	5.56823	5.24277	0.32546	2.48031	1.63378	0
Wnk2	0.377394	9.17072	8.84561	0.325111	1.75999	1.02049	0
Slc35c1	0.374753	6.67698	6.35199	0.324983	2.60323	1.74529	0
Sema4g	0.416486	6.65837	6.33369	0.324686	1.50015	0.821279	0
Borcs6	0.45173	5.84087	5.51636	0.32451	1.35582	0.716869	0
Rab18	0.518867	10.2696	9.94517	0.3244	4.15053	3.22129	0
LOC103693694	0.677267	1.94844	1.62415	0.324293	0.802442	0.362455	0
LOC108352628	0.999986	5.65169	5.32761	0.324086	1.12718	0.56151	0
Gatsl2	0.45456	7.38463	7.06059	0.324033	1.34351	0.708186	0
Pias1	0.449545	8.58391	8.26003	0.32388	3.46753	2.56101	0
Knstrn	0.656865	2.26232	1.93846	0.323859	0.813862	0.368094	0
Arl15	0.483671	6.73037	6.40652	0.323848	3.80328	2.88544	0
Grik5	0.382138	6.99022	6.66654	0.323677	1.70288	0.975535	0
Synb	0.371482	5.19392	4.87025	0.32367	1.80609	1.05722	0
Lman2l	0.374184	5.48189	5.15827	0.323617	1.77567	1.03294	0
Mkl1	1	7.13059	6.80714	0.323453	2.17088	1.36093	0
Cilp	0.545764	2.40754	2.08413	0.323412	1.0081	0.482286	0
Rptor	0.38176	8.5798	8.25639	0.323406	2.71971	1.85231	0
Kcnj12	1	9.86118	9.53784	0.323343	3.78904	2.87166	0
Hspa12b	0.358495	4.74053	4.41732	0.323202	2.24011	1.42089	0
LOC102555978	0.396893	2.81589	2.49278	0.323113	1.59431	0.891862	0
LOC100363494	0.365501	6.83957	6.51658	0.322987	1.87668	1.11425	0
Eva1c	0.475696	2.31725	1.9946	0.322646	1.20562	0.60996	0
Mir30c1	0.475313	3.81028	3.48792	0.322363	1.26902	0.656399	0
Fam43b	0.523575	4.62441	4.30221	0.3222	1.1404	0.570143	0
Rps15	0.393688	8.65862	8.33655	0.322066	2.88054	2.00197	0
LOC108351062	0.530455	2.34808	2.02618	0.3219	1.09333	0.538354	0
Glul	0.441405	12.0648	11.7431	0.321748	3.39262	2.48891	0
Rab3c	1	7.54649	7.22476	0.32173	3.50247	2.5947	0
Aim2	1	5.12969	4.80798	0.321714	1.55883	0.865044	0
Ano6	0.433078	7.21199	6.8904	0.321593	3.30936	2.40894	0
Nkain3	0.421195	3.99117	3.66987	0.321296	1.45695	0.789534	0
Peak1	0.359509	9.17887	8.85765	0.32122	1.95917	1.18199	0
Slc40a1	0.462206	2.04547	1.72425	0.321219	1.18169	0.592228	0
Lrfn1	0.357966	6.04952	5.72837	0.321148	2.2861	1.46109	0
Rnf31	0.256498	7.06103	6.73991	0.321123	2.49194	1.64426	0
Zfp358	0.999999	5.03565	4.71467	0.320982	1.72352	0.991707	0
Cacna1a	0.355817	11.3401	11.0195	0.32062	2.08869	1.29063	0
LOC108351664	0.597307	3.06586	2.74538	0.320477	0.979296	0.467994	0
Mir374b	0.999571	4.11127	3.79088	0.320395	1.25241	0.64503	0
Syp	1	11.4509	11.1306	0.320314	2.44781	1.60457	0
LOC102553228	0.42494	3.13535	2.81507	0.320284	1.39712	0.743889	0
Unc5d	0.392333	7.31487	6.99468	0.320191	1.59957	0.895861	0
RGD1562229	0.516627	2.43142	2.11125	0.320169	1.08314	0.530476	0
Sfrp1	0.349547	7.21121	6.89106	0.320152	3.11015	2.2187	0
RGD1563941	0.580687	2.77152	2.45163	0.31989	0.982399	0.468932	0
Laptm5	0.372998	5.50536	5.18588	0.319487	2.62295	1.76331	0
Lypd6	0.370564	7.41051	7.09127	0.319241	1.76294	1.02283	0
LOC103693862	0.643764	2.53978	2.2206	0.319172	0.892413	0.415729	0
Mapre2	0.2659	10.1886	9.8695	0.31912	2.55339	1.69989	0
LOC103692111	1	6.31204	5.99297	0.319073	2.79811	1.92501	0
Zfp319	0.354612	5.69404	5.37498	0.319059	2.07685	1.28059	0
Galnt14	0.354444	5.98446	5.66548	0.318986	2.08762	1.28973	0
Dscaml1	0.413921	5.93869	5.61972	0.318974	1.47512	0.802838	0
Pclo	0.451818	11.9336	11.6147	0.318936	1.32635	0.696139	0
LOC302022	0.354796	6.12267	5.80375	0.318916	2.054	1.26127	0
Hist1h2ak	0.593833	3.55764	3.23873	0.318906	0.980639	0.468817	0
Atxn7	0.35401	8.38686	8.0682	0.318664	2.14323	1.33716	0
Adamts8	0.48595	3.15132	2.83268	0.318648	1.18914	0.600795	0
LOC103691612	0.657882	1.99071	1.67207	0.318635	0.798472	0.359462	0
Slc25a37	0.382818	5.79308	5.47457	0.318518	1.64989	0.934399	0
LOC102552221	0.450425	4.15677	3.83831	0.318457	1.32856	0.697688	0
Slc16a10	0.477535	4.11839	3.79993	0.318455	1.24418	0.639421	0
Cacng8	0.0889049	3.46752	3.14913	0.318386	1.28797	0.667535	0
Dnajb4	0.416915	9.36696	9.0489	0.318057	3.58752	2.67678	0
Nlgn3	0.353946	8.91891	8.60093	0.317979	2.2014	1.38728	0
Fam214b	0.353918	6.36162	6.04367	0.317952	2.20092	1.38686	0
Usp27x	0.360894	5.40063	5.08275	0.317878	1.86745	1.10673	0
Zfp295	0.464502	9.40196	9.08412	0.317842	3.63009	2.71792	0
Ncan	0.999978	7.22977	6.91225	0.317518	1.76003	1.02052	0
Ksr2	0.999999	7.89114	7.57364	0.317494	1.38212	0.735545	0
Sema4a	0.299883	5.92855	5.61111	0.317444	2.77669	1.90509	0
LOC102546746	0.353331	6.40676	6.08948	0.317272	2.19608	1.38268	0
LOC685054	0.681809	2.83438	2.51758	0.316803	0.776227	0.347813	0
Clic4	0.237306	7.378	7.06133	0.316675	2.36655	1.53208	0
LOC108352622	0.511377	5.8058	5.48928	0.316514	1.14655	0.574169	0
LOC103694224	0.377675	4.42825	4.11195	0.316305	1.6686	0.948859	0
Nup210	0.999997	7.26099	6.94469	0.316302	2.33797	1.50677	0
LOC679594	0.357186	4.35525	4.03901	0.316237	1.90415	1.13667	0
LOC103690951	0.496107	4.073	3.75694	0.31606	1.18285	0.598153	0
Kmt2b	1	7.76518	7.44915	0.316036	1.57836	0.87977	0
LOC103693126	0.709494	2.83142	2.51543	0.31599	0.777956	0.349983	0
Rras	0.687946	3.93735	3.62142	0.315924	0.789663	0.355955	0
Mdga2	0.367234	8.47814	8.16231	0.315824	2.56491	1.71036	0
Bhlhe40	0.354393	7.41603	7.10031	0.31572	2.29658	1.47029	0
LOC102555894	0.558464	1.92278	1.6071	0.31568	0.942137	0.442433	0
Rfx1	0.999999	5.80035	5.48468	0.315669	1.66857	0.948832	0
LOC108351959	0.468568	3.05974	2.74418	0.315569	1.25673	0.647979	0
Icos	0.50997	2.36202	2.04648	0.315531	0.989887	0.469762	0
LOC108353165	0.376423	7.845	7.52959	0.315411	1.67003	0.949965	0
Mas1l	0.296751	6.41597	6.10056	0.31541	2.75599	1.88589	0
Rel	0.368242	4.43665	4.12125	0.315397	1.74267	1.00679	0
Tdrkh	0.341557	8.23983	7.92449	0.315347	3.05568	2.16701	0
Ndst4	0.93359	4.22393	3.90861	0.315316	0.416779	0.166364	0
LOC103695040	0.376091	2.50635	2.19104	0.315306	1.549	0.847041	0
Ptprt	1	9.80434	9.48911	0.315233	1.97131	1.19205	0
Mov10	0.999341	3.27582	2.96069	0.315133	1.27635	0.661436	0
LOC100365469	0.484069	3.34137	3.02649	0.314877	1.20952	0.615988	0
Adamts5	0.615643	3.78601	3.47126	0.314756	0.927541	0.436617	0
LOC102548345	0.369413	3.92637	3.61162	0.314747	1.72401	0.992093	0
LOC103691414	0.206319	6.14778	5.83309	0.314688	2.16313	1.35426	0
Sowahb	0.361762	8.39342	8.07927	0.314144	2.48892	1.64155	0
Polr3k	0.999978	7.62607	7.31209	0.31398	2.26338	1.4412	0
RT1-T24-2	0.610331	3.49502	3.18163	0.313389	0.932601	0.439654	0
Brd4	1	8.61859	8.30532	0.313265	1.518	0.83451	0
Adh5	1	8.96537	8.65215	0.313226	3.36993	2.46709	0
Sec24d	0.353516	5.38794	5.07474	0.313194	1.91885	1.14873	0
Scn3a	0.350796	8.27167	7.95861	0.313057	2.23306	1.41475	0
LOC691873	0.371778	4.63037	4.31754	0.312829	1.6829	0.959955	0
LOC102551558	0.355684	5.08082	4.76826	0.312561	2.38773	1.5509	0
Ahnak2	0.999871	5.03151	4.71903	0.312475	1.06586	0.522047	0
Fam228b	0.377238	4.964	4.65156	0.312446	1.63635	0.923972	0
Nudt17	0.478832	2.32699	2.01457	0.312413	1.15171	0.574533	0
Trak1	0.999999	9.27537	8.96312	0.312245	2.1611	1.35251	0
Lats1	0.398473	8.8074	8.49516	0.31224	1.50526	0.82506	0
LOC108349243	0.527896	2.95533	2.64311	0.312221	1.09093	0.538065	0
Myrf	0.075701	6.43254	6.12034	0.312204	1.21417	0.619117	0
LOC102552904	0.491787	6.48435	6.17221	0.312134	1.17691	0.594207	0
LOC102551413	0.381793	7.14046	6.82845	0.312008	1.60073	0.896738	0
Bco2	0.48527	3.62027	3.30839	0.311872	1.19281	0.604792	0
Gpr12	0.386892	4.58062	4.26884	0.311779	1.5665	0.870814	0
Kntc1	0.348588	5.02243	4.71067	0.311754	2.05392	1.26121	0
LOC102557269	0.530374	1.68725	1.37584	0.311411	0.961142	0.452486	0
Prob1	0.0896925	4.08106	3.76968	0.311383	1.33174	0.699917	0
Npffr1	0.531101	2.20219	1.89086	0.311333	0.995303	0.47447	0
LOC100364062	0.368844	4.49627	4.18494	0.311332	1.693	0.967824	0
LOC102547395	0.999002	3.57577	3.26466	0.311104	1.50017	0.821294	0
Sgcd	0.557907	2.83312	2.52204	0.311086	0.996189	0.47739	0
Cdc42se1	0.359534	8.04061	7.72953	0.311074	2.48202	1.63533	0
LOC103693393	0.468984	4.0717	3.76065	0.311055	1.23403	0.632528	0
Knop1	0.352874	4.72439	4.41337	0.311021	1.88729	1.12289	0
RGD1309748	0.493992	9.44072	9.1297	0.311017	3.93003	3.00812	0
Hic2	0.417905	5.43638	5.12547	0.31091	1.40729	0.753563	0
Cdk4	0.347297	7.13375	6.82341	0.310342	2.06234	1.26831	0
Trnar-ucu	0.466786	2.08038	1.7701	0.310285	1.14006	0.565209	0
LOC103692749	0.601331	2.29584	1.98575	0.310085	0.811302	0.365754	0
Zbtb39	0.354535	7.06045	6.75036	0.310081	2.39763	1.55971	0
Rab22a	0.347425	7.1624	6.85233	0.310064	2.02939	1.24056	0
Ank3	0.164844	11.3928	11.0829	0.309948	1.8849	1.12094	0
H3f3b	0.999992	11.774	11.4641	0.309922	2.73466	1.86613	0
LOC679625	0.45946	3.14836	2.83847	0.309889	1.19352	0.601948	0
Abi3	0.420029	3.34771	3.03784	0.309867	1.3924	0.742886	0
Pak7	1	9.76444	9.45474	0.309692	3.66839	2.75494	0
Sema6d	1	9.50389	9.19422	0.309665	2.52142	1.6709	0
Prima1	0.530835	4.51317	4.20351	0.309662	1.07451	0.527556	0
Dtx3l	0.999889	4.83166	4.52207	0.309594	1.66688	0.947528	0
Lysmd2	0.414427	8.06346	7.75398	0.309478	3.16096	2.26706	0
LOC108349633	0.358629	7.13932	6.83002	0.309304	2.48472	1.63776	0
Dram1	0.386015	3.18336	2.8741	0.309266	1.55206	0.859953	0
Map1b	0.347735	13.9434	13.6341	0.309264	2.22231	1.40541	0
Dll4	0.227019	4.0385	3.7295	0.308998	2.29924	1.47263	0
LOC685511	0.596985	3.54361	3.2348	0.30881	0.941603	0.445072	0
Tmem131	0.347005	8.92956	8.62085	0.308708	2.20785	1.39287	0
Bcdin3d	0.202546	5.40869	5.10001	0.30868	2.13818	1.33284	0
Sf3b4	0.999769	6.09095	5.7825	0.308455	1.54552	0.855054	0
Pam	0.348048	8.3807	8.07225	0.30845	2.25755	1.43611	0
Lhx9	0.818797	4.05416	3.74572	0.30844	0.598914	0.254384	0
Pdzrn4	0.357742	5.05517	4.74674	0.308433	1.77301	1.03082	0
Arhgef11	0.35832	9.89227	9.58398	0.308284	2.48983	1.64237	0
Olr1	0.596571	2.43798	2.12989	0.308097	0.852688	0.390148	0
Foxo3	0.264976	8.70464	8.39656	0.308076	2.54735	1.6944	0
Srcap	0.389436	8.95634	8.64829	0.308051	1.52321	0.838388	0
Aard	0.450525	4.4029	4.09503	0.307866	1.27382	0.659694	0
Brwd3	0.345576	9.79192	9.48415	0.307771	2.16742	1.35795	0
LOC102555474	0.999739	4.52785	4.22022	0.307638	1.11257	0.552018	0
Vsx2	0.680183	2.19831	1.89068	0.307631	0.779648	0.350356	0
Coro2b	0.999924	8.0945	7.78699	0.307509	1.52007	0.836054	0
LOC103693769	0.362672	4.97014	4.66289	0.307251	1.706	0.977976	0
Cdhr2	0.345373	6.29127	5.98403	0.307234	2.18089	1.36956	0
LOC499179	0.345522	5.28094	4.9739	0.307037	1.98572	1.20403	0
Slc5a11	0.409546	5.17244	4.8655	0.306944	1.41802	0.76129	0
Trappc6a	0.549462	4.14292	3.83599	0.306929	1.02522	0.496424	0
LOC102546453	0.347948	4.98926	4.68237	0.306894	1.9058	1.13802	0
Rps14	0.35798	7.83009	7.52321	0.306875	2.4981	1.64982	0
LOC108348540	0.483087	3.38818	3.08137	0.306804	1.17593	0.593557	0
Chi3l1	0.374606	6.81218	6.50591	0.306275	2.73667	1.86799	0
LOC103692033	0.401979	2.01703	1.7108	0.306238	1.22725	0.617103	0
Acot11	0.365992	5.72905	5.42283	0.306215	1.66529	0.946292	0
Efcab14	1	8.0214	7.71524	0.306168	2.49767	1.64943	0
LOC103694101	0.544174	2.66183	2.35572	0.306112	0.936823	0.43927	0
Mfn2	0.448257	6.58422	6.27812	0.306098	3.50257	2.5948	0
Lipogenin	0.484846	4.30502	3.999	0.306021	1.1679	0.588236	0
LOC102551294	0.418377	7.48099	7.17509	0.305899	3.21281	2.31653	0
Parvg	0.439489	2.97088	2.66502	0.305858	1.29907	0.677133	0
LOC102553088	0.489321	2.72729	2.42146	0.305836	1.12514	0.558832	0
LOC681292	0.355616	3.76047	3.45465	0.305826	1.76415	1.02378	0
LOC103694491	0.352092	4.89032	4.58467	0.305653	1.80803	1.05878	0
Rad54l2	0.999992	6.75475	6.4491	0.305651	2.37697	1.54132	0
Hspbap1	0.415522	6.60176	6.29617	0.305597	3.18535	2.29032	0
Grin3a	0.405413	5.7243	5.41875	0.305552	1.42721	0.767929	0
Tbxa2r	0.36147	1.62388	1.31845	0.305432	1.43809	0.759344	0
Tm7sf2	0.351605	4.55805	4.25268	0.305369	1.81074	1.06096	0
LOC102547143	0.111598	5.73278	5.4277	0.30508	1.5037	0.8239	0
Notch1	0.360542	6.87642	6.57135	0.305079	1.7023	0.975079	0
F11r	0.479515	4.29828	3.99329	0.304987	1.17713	0.594356	0
Bsn	0.457	10.3319	10.0271	0.304856	1.23913	0.635988	0
LOC103692030	0.426671	9.69052	9.38571	0.304813	1.33787	0.70422	0
Pla2r1	0.488804	2.71987	2.41508	0.304788	1.12196	0.556773	0
LOC103693392	0.352564	4.73691	4.43227	0.304639	1.78639	1.04147	0
LOC679519	0.999984	4.38502	4.0804	0.304623	2.1936	1.38053	0
Fmnl3	0.135647	6.13221	5.82761	0.304608	1.68072	0.958264	0
LOC295112	0.531033	2.9784	2.67385	0.304541	0.971256	0.459892	0
Ppargc1a	0.347606	9.37368	9.06917	0.304511	2.32379	1.49425	0
Psmb8	0.598411	3.26984	2.96535	0.304489	0.925	0.435095	0
Plekhn1	1	6.60794	6.30347	0.304468	1.92432	1.15322	0
Fyb	0.475554	4.85957	4.55512	0.304452	1.18518	0.599707	0
LOC103692417	0.352668	5.17368	4.8693	0.304382	2.4316	1.59005	0
Trnas-gcu	0.661491	2.46656	2.16224	0.304314	0.744559	0.329713	0
Pfn1	1	7.36279	7.0585	0.304287	2.82726	1.95216	0
Pate2	0.621213	1.72506	1.42082	0.304238	0.803075	0.362038	0
Lins1	0.345709	5.46465	5.16044	0.304211	2.27904	1.4549	0
Scrt2	0.432761	4.70093	4.39677	0.304163	1.31276	0.686647	0
LOC108350659	0.346757	7.4431	7.13907	0.304029	2.3108	1.4828	0
Wipf1	0.380019	6.68879	6.38476	0.304022	1.54658	0.855842	0
Ikbkb	1	7.25199	6.94814	0.303853	3.52761	2.61894	0
LOC691628	0.529284	1.54912	1.24544	0.303678	0.936633	0.437916	0
LOC103694456	0.363766	4.96141	4.65798	0.303427	1.65583	0.938983	0
LOC108350919	0.368709	4.79187	4.48845	0.303422	1.61687	0.909051	0
Ust	0.999993	8.37466	8.07125	0.303417	2.72804	1.86001	0
LOC108352529	0.432766	7.26385	6.96046	0.303395	1.30857	0.68373	0
Zfp449	1	7.40265	7.09929	0.303359	6.47895	5.36753	1
Bora	1	4.88286	4.57952	0.303342	1.88183	1.11844	0
Sirpa	1	9.84887	9.54567	0.303201	2.07284	1.2772	0
Dennd4b	0.350178	7.99271	7.68962	0.303087	2.39978	1.56163	0
Crtc2	0.99998	6.31533	6.01235	0.30298	1.86977	1.10862	0
Ybx3	0.396829	7.97769	7.67495	0.302736	3.00484	2.11891	0
Cacna1c	0.348013	9.04651	8.74381	0.302697	2.36072	1.5269	0
LOC108351647	0.3771	5.02208	4.71939	0.302687	1.55368	0.861174	0
LOC102551557	0.447887	4.04236	3.73975	0.302613	1.25545	0.647103	0
Tmem179	0.56255	5.04237	4.73989	0.302477	0.983558	0.470609	0
Nt5dc3	0.34376	7.25816	6.95574	0.302425	1.90168	1.13465	0
Ptprn2	1	9.20219	8.89981	0.302378	2.08054	1.28372	0
Setd1b	0.38455	7.5621	7.2598	0.302297	1.50717	0.826472	0
Rcan3	1	6.83887	6.53665	0.30222	2.89406	2.01463	0
LOC103692536	0.479381	6.15158	5.84939	0.302187	1.16491	0.586259	0
Epb41l2	0.432901	9.04836	8.7462	0.302168	3.36587	2.4632	0
LOC108349973	0.55576	2.63046	2.32842	0.302042	0.938128	0.441141	0
RGD1306271	0.401977	6.91516	6.61312	0.302037	1.41977	0.76255	0
LOC680775	0.503254	3.23553	2.93377	0.301763	1.07551	0.526989	0
Pdgfb	0.99992	3.48582	3.18411	0.301714	1.62012	0.911536	0
RGD1562080	0.37231	5.95782	5.65621	0.301608	1.57544	0.877567	0
Inafm1	0.523871	3.50905	3.2075	0.30155	1.05802	0.517067	0
Gabra4	0.439097	9.09315	8.79165	0.301503	3.42699	2.52197	0
Cercam	0.340108	5.26447	4.96326	0.301209	1.99318	1.21025	0
Tpx2	1	5.75092	5.44973	0.301194	1.76083	1.02115	0
LOC102551140	0.341938	7.21644	6.91533	0.301111	1.91657	1.14685	0
LOC103694118	0.594318	2.10926	1.80829	0.300974	0.781151	0.348038	0
Fzd4	0.346144	5.77341	5.47245	0.300961	1.8238	1.07145	0
LOC102549344	0.573099	2.42008	2.11925	0.300826	0.850658	0.387987	0
LOC688708	1	3.89101	3.59047	0.300545	1.30187	0.679075	0
Abtb1	0.999989	6.91912	6.61861	0.300512	2.1696	1.35982	0
Pim2	0.351834	6.29232	5.99197	0.300348	2.46007	1.61558	0
Ino80	1	9.76994	9.46966	0.300282	4.37104	3.43377	0
LOC100912469	0.514657	2.31633	2.01619	0.300144	1.04403	0.507112	0
Psme3	0.389428	8.10018	7.80015	0.300032	2.93776	2.05568	0
Kcnrg	0.518581	4.21608	3.9163	0.299779	1.06243	0.51987	0
Pitpnm2	0.342052	7.35762	7.05784	0.299775	1.87997	1.11692	0
Sall1	0.201776	5.9104	5.61062	0.299774	2.13309	1.32848	0
Nat10	0.364615	6.99706	6.69734	0.299719	2.65104	1.78907	0
Tmem98	0.52436	4.71657	4.41687	0.299702	1.04977	0.511853	0
Pcdhga8	0.441645	6.85191	6.55232	0.299596	1.25943	0.649825	0
LOC103692913	0.640243	3.35967	3.06008	0.299592	0.818025	0.371958	0
Brca2	1	7.71935	7.41991	0.299445	1.84376	1.08754	0
Hecw1	0.467846	10.4553	10.1559	0.299441	3.70374	2.78913	0
Gtf2ird1	0.343414	5.21831	4.91896	0.299352	1.84271	1.08669	0
LOC100361535	0.565293	4.08888	3.78975	0.299127	0.966626	0.460247	0
Csmd1	0.222367	8.04854	7.74943	0.299102	2.26874	1.44588	0
LOC103692101	1	6.05594	5.75687	0.299069	1.25948	0.649862	0
Rcbtb2	0.595962	8.11267	7.81363	0.299046	4.99983	4.0321	1
Mrap2	0.42206	5.5657	5.26671	0.298983	1.32165	0.692849	0
LOC108350983	0.109735	3.13329	2.83442	0.298868	1.48953	0.813435	0
LOC100362397	0.502134	3.43546	3.13669	0.298769	1.09493	0.540635	0
Prdm2	0.145724	9.5802	9.28151	0.298693	1.75228	1.01438	0
Fam189b	0.10895	5.09513	4.79647	0.298667	1.48354	0.809021	0
Hs3st1	0.43278	8.48153	8.18317	0.298365	3.37521	2.47217	0
Shisa9	0.445847	6.35578	6.05748	0.298303	1.23992	0.636523	0
Lxn	0.431801	8.42469	8.1264	0.298289	3.36609	2.4634	0
Fam53b	0.347777	8.66528	8.36708	0.2982	2.41224	1.57275	0
Ccdc6	0.399834	8.58832	8.29012	0.298191	3.05349	2.16493	0
Cd109	0.563261	3.29645	2.99832	0.298122	0.966882	0.460403	0
Bves	0.547062	1.6953	1.39724	0.298063	0.846295	0.38437	0
Ctsh	0.388022	7.73471	7.43677	0.297936	2.93179	2.05006	0
LOC108352196	0.342772	8.87112	8.57321	0.297908	1.82727	1.07424	0
Cdc25b	0.336752	5.93109	5.6332	0.297886	2.07286	1.27721	0
Snora58	0.628022	3.50617	3.2083	0.297869	0.831948	0.379893	0
Slc41a1	0.368977	7.44469	7.14692	0.297775	1.56463	0.869406	0
Cyth4	0.339155	4.81052	4.51348	0.297042	2.23609	1.41739	0
Adam4	0.364654	5.65203	5.35501	0.297015	1.58763	0.88679	0
Xk	0.374589	7.06531	6.76849	0.296826	2.78899	1.91653	0
Gng4	0.338961	5.43607	5.13935	0.29672	2.23726	1.41841	0
Onecut2	0.495763	5.89092	5.59432	0.296594	1.10055	0.54425	0
LOC103691490	0.374164	8.35886	8.06231	0.29655	1.52198	0.83747	0
Gabpb1	0.367712	7.65157	7.35505	0.296517	2.70973	1.84309	0
Scamp5	0.472455	6.67258	6.37615	0.296429	1.15682	0.580925	0
Ticrr	0.451778	3.18832	2.89191	0.296408	1.21301	0.618334	0
Calr4	0.999866	4.88896	4.59264	0.296325	1.49927	0.820623	0
Adgrl1	1	9.59448	9.29822	0.296266	2.44912	1.60575	0
Atp8b2	0.400829	9.66977	9.37384	0.29593	3.07183	2.18232	0
Fam168b	0.339729	9.6426	9.34669	0.295911	2.27445	1.45088	0
Jund	1	8.36776	8.07194	0.295815	3.12674	2.23448	0
Fam193a	0.173496	8.28593	7.99016	0.295763	1.94383	1.1693	0
Nfasc	0.999956	10.0857	9.78996	0.295698	1.76472	1.02424	0
Nrg1	0.346309	7.31197	7.0163	0.295671	1.74046	1.00504	0
Nxpe3	0.467035	8.61747	8.32184	0.295632	3.70413	2.7895	0
Onecut1	0.58097	5.53357	5.23798	0.295584	0.926168	0.435795	0
LOC103694865	1	6.16003	5.86457	0.295459	1.31925	0.691177	0
Leng8	0.383857	9.29433	8.99915	0.295185	1.4587	0.790814	0
LOC100912373	0.376989	4.26138	3.96624	0.295136	1.49471	0.817259	0
LOC102548730	0.33564	10.0561	9.76106	0.29502	2.16303	1.35417	0
Fam120a	1	9.51729	9.22235	0.294936	3.94742	3.02494	0
Zfp667	0.348486	8.26623	7.97135	0.294885	3.10289	2.21181	0
LOC108348394	0.121757	4.66242	4.36756	0.294859	1.5797	0.880788	0
Ifit1bl	0.43313	5.89898	5.60418	0.294803	1.26139	0.651169	0
LOC102547564	0.387865	8.23769	7.94295	0.29474	1.43587	0.774195	0
Gramd1c	0.335315	4.11519	3.8206	0.294585	1.93051	1.15832	0
Spef1	0.299643	7.1083	6.81377	0.294525	2.7751	1.90362	0
Rad51d	1	6.66612	6.3719	0.294222	4.27651	3.3428	0
Lingo4	0.0771667	4.37075	4.07653	0.294213	1.22684	0.627664	0
Larp1	0.33333	9.63947	9.3457	0.293774	2.07189	1.27639	0
Bhlhe41	0.382949	9.21343	8.91986	0.293567	3.34231	2.44056	0
Pcnx2	0.353465	8.71788	8.42437	0.293515	2.54491	1.69219	0
Bcl2l1	1	9.20071	8.90721	0.293495	2.73606	1.86742	0
Ttc7b	0.405125	9.19725	8.90384	0.293416	3.12328	2.23119	0
LOC684764	0.428964	5.95008	5.65669	0.29339	1.26732	0.655233	0
Slc7a14	0.270075	7.83041	7.53706	0.293347	2.58071	1.72474	0
Vgll3	0.999937	3.66727	3.37394	0.293328	1.57697	0.87872	0
St8sia3	0.129786	7.72895	7.43569	0.293258	1.63846	0.925599	0
Slamf7	0.523361	3.06873	2.77556	0.293166	1.02649	0.497221	0
Grb10	0.385701	8.09051	7.79737	0.29314	2.92762	2.04614	0
Runx1t1	0.36806	9.35624	9.06311	0.293128	1.53118	0.844329	0
LOC108350964	0.383118	3.164	2.87101	0.292995	1.44676	0.782111	0
Qpct	0.596186	2.85902	2.56617	0.292844	0.867371	0.400317	0
Rgs22	0.999949	5.8196	5.52677	0.292829	1.09984	0.543795	0
Carns1	0.344156	5.94078	5.648	0.292778	1.7272	0.994597	0
RGD1566244	0.420472	3.81433	3.52162	0.29271	1.29204	0.672264	0
LOC102546805	0.999904	3.91586	3.62316	0.292699	1.55676	0.863487	0
LOC102551125	0.429245	2.43478	2.14211	0.29267	1.07093	0.51758	0
Kcnd1	0.539509	3.28451	2.99185	0.292662	0.992322	0.476002	0
LOC304725	1	7.64239	7.3498	0.292589	3.10968	2.21826	0
En1	0.38067	4.90788	4.61532	0.292561	1.45595	0.788809	0
Trhr	0.436811	3.87541	3.58291	0.292501	1.23785	0.635118	0
Ctns	0.336253	5.62649	5.33404	0.292452	2.247	1.42689	0
LOC103691238	0.423016	5.67103	5.37864	0.292395	3.29897	2.39898	0
LOC108349966	0.467254	2.28557	1.99319	0.292385	1.09381	0.537256	0
Dtx2	0.339914	4.6554	4.36302	0.292373	1.77837	1.03508	0
Foxf1	0.517696	1.75387	1.46154	0.292334	0.766353	0.337623	0
Klf13	0.337537	6.65035	6.35824	0.292106	1.81305	1.06281	0
Cln8	1	7.07542	6.78335	0.292068	2.03251	1.24318	0
Nexn	0.210689	7.27233	6.98043	0.291899	2.19196	1.37911	0
Slc35e3	0.542322	8.67376	8.38192	0.291836	4.43629	3.49644	0
Cplx1	0.375007	10.8198	10.528	0.291763	2.81893	1.9444	0
Pnrc1	1	9.63037	9.33862	0.291749	3.09655	2.20578	0
Tmod1	0.358983	8.32677	8.03504	0.291736	2.63094	1.77063	0
Borcs5	0.19331	6.50529	6.21358	0.291711	2.07688	1.28061	0
Idh3a	0.598983	10.2569	9.96526	0.291654	5.0419	4.0716	1
LOC108351949	0.495573	3.1691	2.87758	0.291526	1.07973	0.530886	0
Trpc4	0.397347	3.29648	3.00522	0.291255	1.37065	0.727378	0
St5	0.336623	8.55328	8.26223	0.291048	2.28072	1.45638	0
Rab4a	0.999995	8.20827	7.91741	0.290863	2.44995	1.6065	0
Aprt	0.999998	6.10911	5.81825	0.29086	2.25861	1.43703	0
LOC103693092	0.429414	4.53512	4.24434	0.290779	1.25195	0.644719	0
Gas2l1	0.34113	6.64781	6.35705	0.290758	2.37627	1.5407	0
Trappc1	1	8.24314	7.95242	0.290712	2.17559	1.36498	0
Mapk1ip1l	0.161135	7.78799	7.49748	0.290514	1.85945	1.10024	0
LOC103690242	0.33048	9.15729	8.86683	0.290461	2.05693	1.26375	0
LOC102556393	0.365102	5.38039	5.08998	0.290415	1.52699	0.841203	0
Tango2	0.999998	7.89763	7.60721	0.290415	2.7241	1.85637	0
Plxnb2	0.33043	10.5524	10.262	0.290385	2.05916	1.26563	0
LOC102552208	0.367769	5.2992	5.00885	0.290357	1.51016	0.828693	0
Cox8a	1	9.13329	8.84301	0.290285	2.28657	1.46151	0
Gltscr1l	0.349002	8.28625	7.99601	0.290238	1.64576	0.931211	0
Papss2	0.107556	4.84427	4.55409	0.290178	1.47287	0.801184	0
Hspa12a	0.33302	8.94925	8.65921	0.290038	2.20397	1.38951	0
Klf8	1	3.6114	3.3215	0.289898	1.24337	0.63887	0
Inpp4a	0.329864	10.0506	9.76077	0.289831	2.01642	1.22968	0
Snrpf	0.426455	7.81382	7.52406	0.289759	3.33872	2.43712	0
Phpt1	0.425644	8.28849	7.99876	0.289731	3.65232	2.7394	0
Sidt2	0.189113	7.91175	7.62215	0.289602	2.04888	1.25695	0
LOC500665	0.483733	2.4888	2.19922	0.289583	1.03592	0.500802	0
Taf11	0.346482	6.89849	6.60891	0.289581	2.47567	1.62961	0
LOC108351322	0.802513	2.2714	1.98184	0.289561	0.53756	0.222743	0
Tgfbrap1	0.219951	7.55293	7.26341	0.289525	2.25288	1.43203	0
RGD1311739	0.366174	5.69366	5.40419	0.28947	2.73103	1.86277	0
Wdr81	0.386284	7.40596	7.11656	0.289399	2.94901	2.06626	0
Erbb4	0.366177	8.62029	8.33096	0.289326	2.73184	1.86352	0
LOC108349776	0.49103	3.57567	3.28641	0.289265	1.08053	0.531398	0
Znrf3	0.363139	4.88467	4.59577	0.288894	1.52652	0.840852	0
Cd36	0.76794	2.76346	2.47466	0.2888	0.629191	0.269922	0
LOC108353171	0.999979	3.52602	3.23727	0.288747	1.54376	0.85373	0
Tm6sf2	0.458769	2.55082	2.2621	0.288722	1.02778	0.492839	0
Tep1	0.370894	6.7183	6.4296	0.288703	2.78833	1.91591	0
Slc6a9	0.358749	8.54848	8.26015	0.288326	2.64939	1.78755	0
Col11a1	0.459765	6.48598	6.19778	0.288203	1.15189	0.577681	0
Enc1	0.537452	6.90684	6.61869	0.288146	0.97954	0.468143	0
Srrm4	0.182805	7.40795	7.11981	0.288133	2.00663	1.22148	0
Rhof	0.575681	3.899	3.61091	0.28808	0.858018	0.3941	0
Sema4d	0.32933	8.05311	7.76504	0.288073	1.92483	1.15364	0
Helb	0.344173	7.09606	6.8081	0.287967	2.45488	1.61092	0
Vom2r66	0.514099	3.52378	3.23593	0.287853	1.02481	0.49617	0
LOC100363520	0.348274	6.49357	6.20583	0.287739	2.51682	1.66674	0
Sema3d	0.999998	6.49238	6.20468	0.287702	2.70936	1.84275	0
Tmtc3	0.432732	9.26724	8.97954	0.287698	3.40277	2.49867	0
Pcdhga7	0.362947	6.79711	6.50949	0.287617	1.51694	0.833727	0
LOC108353017	0.610501	2.35581	2.06829	0.287523	0.721864	0.315908	0
Apobec1	0.575855	2.92882	2.64132	0.287499	0.907801	0.424838	0
Ccdc112	0.417674	8.95699	8.6695	0.287491	3.26236	2.36392	0
Etl4	0.353347	7.32737	7.03999	0.287382	1.58042	0.881328	0
Zfp27	0.38119	4.43098	4.14361	0.287373	1.4165	0.760194	0
Myoc	0.557437	3.24467	2.95731	0.287363	0.885918	0.410293	0
LOC108351523	0.604927	2.44396	2.15678	0.287183	0.809511	0.366435	0
Sec16a	0.338594	9.55356	9.26646	0.287101	2.37212	1.53702	0
Trerf1	0.56742	4.45775	4.17069	0.287064	0.920919	0.432654	0
LOC314258	0.452732	5.15851	4.87149	0.287022	1.16496	0.586295	0
Fabp4	0.645782	4.24037	3.95344	0.286931	0.794899	0.35949	0
LOC365219	0.485437	3.78357	3.49674	0.28683	1.08296	0.532955	0
Bc1	0.336206	14.0231	13.7364	0.28672	1.7427	1.00681	0
Nefm	1	10.6641	10.3774	0.286664	1.188	0.601588	0
LOC102554028	0.539674	2.63767	2.351	0.286663	0.91437	0.427016	0
LOC100361934	0.329455	6.00625	5.71968	0.286565	2.17174	1.36167	0
Exoc6b	0.372035	10.113	9.82649	0.286533	2.81127	1.93726	0
Wac	1	10.7538	10.4673	0.286504	3.03032	2.143	0
Cops6	0.999997	8.06708	7.78065	0.286433	2.16818	1.3586	0
Hcfc1r1	0.298963	7.6995	7.41306	0.286433	2.7706	1.89945	0
Polm	0.345721	4.98878	4.70237	0.286408	1.63334	0.921665	0
Bard1	0.568399	2.68991	2.40356	0.286349	0.892404	0.414952	0
[truncated: 15,111 more rows]
