# Supplementary material for: Next-Generation Sequencing Identifies Polyunsaturated Fatty Acid Responsive Genes in the Juvenile Rat Cerebellum
Source: Nutrients. 2019 Feb 15;11(2):407. doi: 10.3390/nu11020407 (PMC6412889; doi:10.3390/nu11020407)
Supplement: Supplementary file 1 [file nutrients-11-00407-s001.zip › Table S2.xlsx]

## Sheet: Table S2
Table S2. Genes quantified using transcripts per million
Gene	RSquare	Lsmean Diet Corn	Lsmean Diet Soybean	Diff of Diet = (Corn)-(Soybean)	t-Statistic for Diff of Diet = (Corn)-(Soybean)	-log10(p-value) for Diff of Diet = (Corn)-(Soybean)	Sig Index for Diff of Diet = (Corn)-(Soybean)
Rps16	0.856466	6.50727	4.56958	1.93769	6.40545	5.30402	1
LOC100911248	0.843031	1.52676	-0.229412	1.75618	4.77342	3.81825	1
Nr4a3	0.790968	2.42079	0.983609	1.43718	5.25412	4.26969	1
Ldoc1	0.790848	1.87116	0.440344	1.43082	5.39392	4.39902	1
Nxph4	0.788316	1.88794	0.490111	1.39782	5.62593	4.6115	1
Gstt3	0.782889	2.9986	1.64259	1.35601	5.66549	4.64746	1
Plk3	0.743895	1.68601	0.487348	1.19866	4.34661	3.41028	0
Atp6v0c	0.735477	6.36818	5.30569	1.0625	5.51428	4.5096	1
LOC108348429	0.717352	1.88231	0.830796	1.05152	3.50399	2.59616	0
Cpe	0.715615	9.41107	8.37216	1.03891	4.95147	3.9866	1
Bcl11b	0.878544	-1.30049	-2.33381	1.03332	1.71285	0.9745	0
Scamp3	0.588484	4.46129	3.4323	1.029	5.07353	4.10126	1
LOC102557607	0.700151	2.02278	1.01134	1.01145	3.43295	2.4667	0
Hist1h2bl	0.907558	2.12734	1.12983	0.997514	1.30865	0.670975	0
Vgf	0.704352	0.734539	-0.261896	0.996435	3.3395	2.43787	0
Il22ra2	0.696554	-0.0372218	-1.02555	0.988325	3.39539	2.46319	0
Smim17	0.711762	2.64786	1.67421	0.973646	5.23209	4.24922	1
Snai3	0.701421	-1.65946	-2.6319	0.972444	3.02208	2.09164	0
Dlgap2	0.75529	-0.138687	-1.10956	0.970877	2.33735	1.47242	0
Trnp1	0.717805	5.35522	4.39267	0.962552	5.4552	4.45542	1
Tgfa	0.718303	2.52873	1.56805	0.960675	5.4768	4.47524	1
Cyp4x1	0.679845	1.99664	1.04909	0.947552	3.56878	2.65869	0
Sh2b2	0.722648	0.918434	-0.0190579	0.937491	5.68132	4.66182	1
Anp32b	0.68005	6.13714	5.20315	0.933997	4.44252	3.50242	1
Dusp1	0.605072	5.03923	4.12296	0.916266	5.25147	4.26723	1
Mis18a	0.671185	0.722582	-0.189621	0.912202	3.02583	2.06993	0
Tmem130	0.66551	5.33647	4.43092	0.905555	3.52671	2.61808	0
Hmcn2	0.730144	-3.24851	-4.15351	0.904996	2.11196	1.2627	0
Cdk1	0.742235	0.76417	-0.139421	0.903591	2.1608	1.32517	0
Rac2	0.752774	0.575647	-0.326941	0.902588	2.19053	1.36012	0
Nrn1	0.707677	7.837	6.93633	0.900669	5.44487	4.44592	1
Tmem206	0.540313	3.59223	2.69309	0.899133	4.59968	3.65285	1
Asrgl1	0.999995	6.01184	5.11298	0.89886	5.78045	4.75146	1
Calcr	0.739998	-1.00342	-1.892	0.888577	1.87	1.06516	0
Sh3rf3	0.655906	-0.310938	-1.19316	0.88222	3.84101	2.92196	0
Ns5atp4	0.658106	0.453451	-0.427951	0.881402	2.27154	1.37345	0
Drd2	0.72748	0.582902	-0.293208	0.876109	2.28058	1.43633	0
Hyal3	0.659465	2.5403	1.67134	0.86896	3.20779	2.31174	0
Ptafr	0.734653	1.08657	0.21982	0.866752	6.18422	5.11098	1
LOC102555598	0.647706	2.71462	1.85519	0.859427	3.69927	2.7848	0
Dcakd	0.656325	2.17457	1.31807	0.856503	3.15112	2.25769	0
Fosb	0.708493	-0.182985	-1.03805	0.855065	2.09045	1.24574	0
Tac1	0.848616	1.52575	0.675879	0.849873	1.60374	0.899034	0
Cacna1h	0.676876	-0.866449	-1.71203	0.84558	2.73151	1.86322	0
Faim2	0.999608	5.2681	4.42319	0.84491	3.80533	2.88743	0
Myh1	0.923724	-0.124898	-0.967159	0.842261	1.19466	0.60603	0
Stac2	0.698492	1.17686	0.335191	0.841667	2.49215	1.64445	0
Mrpl40	0.681741	2.88069	2.04136	0.839336	5.07698	4.10449	1
Sh3pxd2b	0.648306	1.28444	0.445857	0.838587	4.17871	3.2485	0
Ccdc92	0.641028	5.22789	4.38956	0.83833	3.46367	2.55729	0
Fam19a1	0.800446	0.805627	-0.0289296	0.834557	1.67195	0.938327	0
Igdcc3	0.638844	0.274291	-0.559982	0.834272	3.54543	2.63615	0
RGD1560482	0.646052	2.72003	1.89298	0.827045	3.08373	2.19361	0
Thy1	0.684874	8.07133	7.24438	0.826957	5.19624	4.21587	1
Egr1	0.742581	2.82173	1.99807	0.82366	2.10488	1.3044	0
Cuta	0.999977	4.96413	4.14327	0.820863	3.44425	2.53859	0
Gng7	0.671668	-0.00751278	-0.824551	0.817038	2.55928	1.69212	0
Ddah1	0.652335	1.91008	1.09976	0.81032	2.82298	1.94817	0
Fos	0.712392	5.95169	5.14298	0.80871	2.24662	1.42657	0
Fam163b	0.769362	-0.562194	-1.36631	0.804115	1.79903	1.04142	0
Vwc2l	0.757224	0.114592	-0.688051	0.802643	1.95434	1.17799	0
LOC102551737	0.677951	1.1801	0.377843	0.802259	2.48735	1.64013	0
Yars	0.999998	6.18626	5.38465	0.80161	4.51311	3.57007	1
Sik1	0.629731	1.77493	0.975292	0.799638	3.20397	2.30809	0
Nr4a1	0.63368	2.2753	1.47625	0.799052	3.0725	2.18295	0
Cbln4	0.784058	0.364115	-0.427934	0.792049	1.69623	0.961745	0
Vav1	0.620692	1.017	0.230573	0.786423	3.52885	2.62015	0
Spry4	0.653151	1.58402	0.799513	0.784504	2.63929	1.77828	0
Pik3cb	0.637877	3.78829	3.00861	0.77968	4.34444	3.40819	0
Htra1	0.651125	5.52056	4.74157	0.778989	4.6608	3.71116	1
Fam220a	0.657179	4.13173	3.35741	0.774318	4.81254	3.85534	1
Agpat1	0.619082	3.65115	2.8783	0.772843	3.15175	2.25829	0
Serping1	0.99957	2.97492	2.20314	0.77178	3.60819	2.69675	0
Rhbdf2	0.631149	-1.25882	-2.03045	0.771633	2.77748	1.88934	0
Cyb561d1	0.613373	1.95132	1.18722	0.764099	3.65195	2.73905	0
Nfatc2	0.62603	-0.862639	-1.62586	0.763218	2.86142	1.98407	0
Pde11a	0.741813	-0.492579	-1.25307	0.760487	1.85698	1.09298	0
Casz1	0.675631	-2.28346	-3.04355	0.760089	2.05411	1.22819	0
Slc24a1	0.616308	-1.55079	-2.30978	0.758993	3.46348	2.45912	0
Vac14	0.509565	4.20405	3.44636	0.757681	4.3246	3.3891	0
Fgfrl1	0.609509	2.22941	1.47183	0.75758	3.32601	2.42492	0
Krt25	0.647337	-0.600734	-1.35495	0.754219	1.99564	1.16001	0
Tspan1	0.646642	4.01646	3.26508	0.75138	4.69274	3.74157	1
Pir	0.618805	3.05271	2.30214	0.750565	2.87459	1.9964	0
Sox8	0.652327	4.32972	3.57917	0.750551	4.81147	3.85433	1
Clic2	0.630614	2.05436	1.30406	0.750293	2.68574	1.82097	0
Gabrq	0.70994	-1.43311	-2.18207	0.748964	1.92442	1.14102	0
Fam219a	0.60426	3.89721	3.15517	0.742034	3.5843	2.67367	0
Grm2	0.632677	0.91081	0.169786	0.741023	2.59599	1.73867	0
Opalin	0.64411	6.19821	5.45955	0.738658	4.69633	3.74499	1
Kcna3	0.634447	0.146639	-0.587587	0.734225	2.14665	1.29015	0
S100b	0.661714	8.93299	8.20003	0.73296	5.93375	4.88903	1
Rab27a	0.999992	3.28639	2.55969	0.726707	3.52668	2.61805	0
LOC108348062	0.655132	2.00138	1.27879	0.722596	2.28775	1.46254	0
Vsig10l	0.601334	1.08169	0.360762	0.720932	2.92215	2.041	0
Cbln2	0.90187	0.806916	0.0876836	0.719233	1.11305	0.552327	0
Hnrnpa1	0.595066	8.77379	8.05756	0.716227	3.61106	2.69953	0
Nkx2-2	0.631595	1.05228	0.336152	0.716132	2.45223	1.60854	0
Scn4a	0.490642	-1.38382	-2.09873	0.714902	2.73078	1.81043	0
Rasgrf2	0.751663	0.151357	-0.562879	0.714236	1.72296	0.991263	0
RGD1305464	0.632951	0.673627	-0.0388543	0.712481	2.41837	1.57822	0
Nlrp1a	0.590358	-0.0813099	-0.793264	0.711954	3.39832	2.49439	0
Sp5	0.625932	0.259871	-0.450676	0.710547	2.47404	1.62814	0
Cdh4	0.59138	2.08309	1.37301	0.710078	3.53944	2.63037	0
LOC103691272	0.636488	1.35447	0.645418	0.709053	2.36807	1.53342	0
Slfnl1	0.61182	1.6772	0.968425	0.708775	2.62218	1.76261	0
Psmd3	0.600513	5.86713	5.15932	0.707805	3.90205	2.98103	0
Pak6	0.682912	0.154679	-0.547936	0.702615	1.97041	1.18508	0
Ndufb7	0.531547	7.99459	7.29549	0.699105	4.51933	3.57603	1
Polr2e	0.586996	4.90323	4.20445	0.698783	3.53798	2.62896	0
Tagap	0.668723	-0.122511	-0.821291	0.698779	2.09093	1.29253	0
Nisch	0.999961	6.36193	5.66793	0.693996	3.4664	2.55993	0
Ldb3	0.716275	-0.20472	-0.897232	0.692511	1.81781	1.06663	0
Lrrc8c	0.596527	0.132202	-0.560126	0.692328	2.63939	1.76407	0
Naip6	0.594158	-1.59586	-2.28761	0.691753	2.62666	1.73707	0
Elp5	0.743721	4.6506	3.95892	0.691681	6.7363	5.58742	1
Artn	0.620693	-1.04336	-1.73156	0.688203	2.25289	1.41279	0
Fam13c	0.632942	5.10429	4.41737	0.686925	4.69031	3.73926	1
Cyp2d4	0.582292	2.77338	2.08744	0.685939	2.94953	2.06675	0
Lrch4	0.592695	2.17948	1.49507	0.684411	2.69349	1.82811	0
Traf6	0.580076	3.09786	2.41436	0.683503	2.98674	2.10182	0
Ppard	0.582693	2.047	1.36544	0.68156	3.6291	2.71695	0
Timp1	0.626267	2.30296	1.62183	0.681135	2.24266	1.41409	0
Gatm	0.604702	6.34022	5.6595	0.680715	4.18564	3.25519	0
LOC108348118	0.58992	-0.63194	-1.31258	0.680644	2.70337	1.83722	0
Nlgn2	0.609457	3.83614	3.15577	0.680368	2.44929	1.6059	0
Mmgt2	0.585541	1.86313	1.18458	0.678553	3.75285	2.83664	0
Bst2	0.580537	1.07402	0.397063	0.676953	2.69373	1.79654	0
Itgb3	0.767058	0.457946	-0.217177	0.675123	1.55229	0.860124	0
Oprk1	0.736702	-0.453836	-1.12836	0.674523	1.58868	0.880428	0
Hepacam	0.999911	4.07763	3.40576	0.671876	3.48008	2.57311	0
LOC500684	0.653115	-0.0618011	-0.733592	0.671791	2.0178	1.22417	0
Nemp1	0.643539	1.86886	1.19869	0.67017	2.12417	1.32085	0
Sncb	0.574967	6.95445	6.2855	0.668956	3.51678	2.6085	0
Stbd1	0.575394	0.0375707	-0.62829	0.665861	2.73297	1.83148	0
Snai2	0.599397	1.92727	1.26164	0.665628	2.39312	1.54484	0
Npas4	0.690178	0.868329	0.202729	0.665599	1.80208	1.04918	0
Nrsn2	0.66096	0.481244	-0.182556	0.663799	1.94138	1.1613	0
LOC100910385	0.638677	3.07983	2.41805	0.661779	2.06197	1.26091	0
Tox3	0.61875	0.430153	-0.2316	0.661753	2.25705	1.43567	0
Mt1	0.622647	3.98432	3.32328	0.661038	2.22369	1.40661	0
LOC314140	0.704855	3.9309	3.2704	0.660497	6.02185	4.96749	1
Ttn	0.911684	-1.3026	-1.96298	0.660382	0.978169	0.467303	0
Fadd	0.581293	3.23681	2.5767	0.660107	2.64488	1.78341	0
LOC100912459	0.582894	2.75989	2.09989	0.660004	2.61878	1.7595	0
Dpyd	0.567439	3.53034	2.8713	0.659037	3.34055	2.43888	0
Parm1	0.591046	2.13521	1.47695	0.658255	2.43292	1.57986	0
Vamp2	0.588316	6.31271	5.65449	0.658216	2.52864	1.67744	0
Nr4a2	0.581556	4.19358	3.53595	0.657627	2.61707	1.75794	0
Tlk1	0.642258	1.53365	0.876139	0.657511	4.948	3.98333	1
Gga3	1	4.21131	3.55444	0.656863	4.47378	3.5324	1
RGD1560341	0.58113	6.21775	5.56205	0.655703	3.8362	2.9173	0
Dgke	0.999997	5.11774	4.46366	0.654087	3.91296	2.9916	0
Crb1	0.58953	0.125516	-0.527438	0.652954	2.4736	1.62774	0
Cnnm1	0.564824	5.09265	4.43974	0.65291	2.96204	2.07852	0
Rnf208	0.564308	4.11181	3.4596	0.652208	3.32722	2.42608	0
Cdca3	0.662645	-0.167429	-0.819614	0.652184	1.75587	1.00217	0
Gdf10	0.999966	4.71806	4.06599	0.652077	3.04775	2.1595	0
Nfam1	0.60853	-0.309907	-0.9619	0.651993	2.22589	1.3997	0
Il2rg	0.671809	0.449285	-0.201689	0.650974	1.83773	1.07756	0
Grid2ip	0.583561	2.61854	1.96801	0.650532	2.52705	1.676	0
Zfp503	0.580865	1.26752	0.617098	0.650425	2.56215	1.70785	0
Dmp1	0.948345	-1.25083	-1.90041	0.649575	0.733331	0.323615	0
Chrna4	0.673738	1.3912	0.742191	0.649011	1.87052	1.10923	0
Lcn2	0.839472	1.36709	0.718643	0.648443	1.19387	0.603932	0
Peg10	0.623118	1.56855	0.920914	0.647636	2.15245	1.34507	0
Egr4	0.611864	0.833072	0.18739	0.645683	2.09604	1.28121	0
Zim1	0.597793	-0.34742	-0.988737	0.641316	2.3128	1.48456	0
Tnnc2	0.776838	3.73966	3.09892	0.640744	1.42832	0.768727	0
Frmpd1	0.561473	0.257331	-0.383219	0.64055	2.82782	1.95268	0
Sipa1	0.561045	1.45187	0.812002	0.639865	3.42231	2.51747	0
Pigt	0.560945	5.10145	4.46233	0.63912	3.43037	2.52523	0
LOC103691999	0.569672	2.23068	1.59527	0.635406	2.52464	1.66119	0
Spi1	0.670667	0.252848	-0.382444	0.635292	1.74364	0.998264	0
Cmya5	0.766334	-0.628816	-1.26287	0.63405	1.44873	0.78354	0
Id1	0.553125	2.28363	1.65201	0.631627	3.02218	2.13529	0
Gltscr1	0.649065	1.16531	0.533777	0.631532	1.92719	1.15558	0
Tchh	0.765793	-0.686665	-1.3181	0.631434	1.44395	0.780064	0
Hba1	0.177989	8.6821	8.05134	0.630762	1.97421	1.19446	0
Slc29a4	0.599866	2.14271	1.513	0.629714	4.33794	3.40194	0
Oasl2	0.601477	1.84966	1.22024	0.62942	2.21294	1.39728	0
Eif4ebp2	0.558995	2.97025	2.34235	0.627898	2.70015	1.83426	0
LOC365949	0.817984	1.11072	0.482874	0.627845	1.00645	0.47617	0
Slc22a8	0.549932	2.44982	1.82465	0.625167	3.00672	2.12068	0
Cpne4	0.754989	-0.560287	-1.18508	0.62479	1.42603	0.764557	0
Sntg2	0.561071	-0.787028	-1.41172	0.624697	2.62002	1.76064	0
Hrh1	0.590885	1.24705	0.62256	0.624492	2.26952	1.44657	0
RGD1308544	0.665919	1.36399	0.739654	0.624338	1.67584	0.941258	0
Iqsec3	0.997273	3.36437	2.74151	0.622865	2.62619	1.76628	0
Popdc2	0.686583	-1.10944	-1.73203	0.622588	1.62123	0.904813	0
Apold1	0.54853	3.9034	3.28089	0.622515	3.10983	2.2184	0
Cntfr	0.55768	4.01255	3.39071	0.62184	2.65066	1.78871	0
Camkv	0.847718	1.41631	0.794709	0.621605	1.14483	0.573039	0
Ninj2	0.549114	1.36421	0.743533	0.620674	3.24445	2.34677	0
Card11	0.644361	-0.0011223	-0.621435	0.620313	1.90602	1.1382	0
Dynll2	1	8.58718	7.96747	0.619713	3.1705	2.27616	0
Wbp2	0.54698	5.89528	5.2766	0.618677	2.95563	2.07249	0
Dnajc7	0.629637	7.87328	7.25474	0.61854	4.85603	3.89651	1
Pcdhga3	0.630151	2.5211	1.90257	0.61853	1.97414	1.19441	0
Hpcal1	0.546375	6.9909	6.3725	0.618405	3.05876	2.16993	0
LOC102554066	0.58631	0.011133	-0.606254	0.617387	2.26475	1.44239	0
Dpagt1	0.581727	4.16851	3.55123	0.617282	4.08057	3.15371	0
LOC102552166	0.556277	-0.254951	-0.87113	0.616178	2.54763	1.68171	0
Rnf26	0.61574	2.56067	1.94467	0.615994	2.04653	1.25498	0
Msi1	0.577825	4.19822	3.58264	0.615578	2.32995	1.49968	0
Nptx2	0.70157	2.6164	2.00184	0.614564	1.63273	0.921194	0
Tmem176a	0.557513	3.71539	3.10135	0.61404	3.61515	2.70347	0
Hist1h2bcl1	0.724603	1.24945	0.63569	0.613759	1.54335	0.853424	0
Bcr	0.550175	4.18192	3.56823	0.613686	2.70753	1.84106	0
Tagln3	0.657827	0.971464	0.358745	0.612718	1.76355	1.01877	0
Spock1	0.549577	6.78447	6.17199	0.612476	2.70431	1.83809	0
LOC499469	0.617797	0.211222	-0.401181	0.612403	2.01725	1.23037	0
Gpx3	0.710248	1.44628	0.833894	0.612386	1.59264	0.890591	0
Mylpf	0.93329	1.86058	1.24912	0.611459	0.741142	0.327854	0
LOC691189	0.610084	0.724576	0.113212	0.611364	2.00571	1.21416	0
Abhd14b	0.413706	3.45491	2.84367	0.611239	3.56389	2.65397	0
Klhl14	0.647098	-1.56318	-2.17349	0.61031	1.80391	1.05063	0
Chst10	0.562068	3.8877	3.27856	0.60914	3.75481	2.83854	0
Csf3r	0.613508	-1.78429	-2.39266	0.608375	1.9081	1.12792	0
Palm	0.543681	4.25338	3.64532	0.608056	3.256	2.35783	0
Car7	0.497778	4.74323	4.13538	0.607851	4.22383	3.29202	0
Fut2	0.589601	-0.878777	-1.48381	0.605028	2.0026	1.19629	0
LOC102556290	0.311082	4.23752	3.63416	0.603358	2.85095	1.97428	0
LOC108348121	0.778969	0.353645	-0.246774	0.60042	1.25534	0.643249	0
C2cd3	0.598421	3.07337	2.47414	0.599227	4.42988	3.49028	1
Disp2	0.544527	4.74798	4.14899	0.598995	2.62965	1.76945	0
Cd101	0.593952	-0.271904	-0.870716	0.598812	2.10036	1.30055	0
Mcm10	0.691971	-0.677511	-1.27525	0.597739	1.46529	0.786514	0
Calca	0.816626	0.601882	0.00426642	0.597615	1.06216	0.514076	0
Dbndd2	0.649733	6.70265	6.10591	0.596745	5.22363	4.24136	1
Vash2	0.579355	0.549778	-0.0465076	0.596286	4.13745	3.20866	0
Foxp4	0.659217	1.05033	0.454306	0.596028	1.7433	1.00728	0
Tmem115	0.999985	4.0449	3.45164	0.593263	3.39027	2.48664	0
Lhpp	0.533145	3.17492	2.58327	0.591653	3.06892	2.17956	0
Kcnq5	0.537892	1.2703	0.678681	0.591614	2.6791	1.81485	0
Tmem231	0.999991	3.69792	3.10631	0.591614	4.77221	3.8171	1
Tspan18	0.534889	0.472329	-0.11773	0.590059	2.74345	1.87427	0
Wdcp	0.531999	1.15226	0.56241	0.589849	2.90707	2.02684	0
Bcl11a	0.532818	0.306755	-0.282817	0.589573	3.12579	2.23358	0
Mpped1	0.638143	0.31353	-0.275877	0.589406	1.81254	1.0624	0
Slco4a1	0.633919	0.214508	-0.374235	0.588743	1.82977	1.07625	0
Rab7a	0.999991	6.99646	6.40813	0.58833	4.28665	3.35256	0
Emp3	0.549702	2.48199	1.89399	0.588006	2.42667	1.58564	0
Rab3a	0.53527	8.25874	7.67302	0.585723	3.30965	2.40923	0
Spin1	0.544706	2.76676	2.18194	0.584821	3.56642	2.65641	0
Fscn3	0.629037	1.20964	0.626287	0.58335	1.83114	1.07735	0
Rasd2	0.565777	3.41006	2.8268	0.583261	3.97213	3.04885	0
Gabra5	0.831793	1.34713	0.76404	0.583092	1.11901	0.556192	0
Prlhr	0.569237	1.88026	1.29854	0.581723	2.18425	1.37246	0
Zfhx4	0.745627	0.729293	0.147855	0.581437	1.38182	0.735333	0
Atp1a3	0.549557	7.92761	7.34704	0.580572	2.36403	1.52984	0
Hsbp1	0.668075	8.79932	8.21948	0.579838	6.01906	4.96502	1
Atf3	0.587234	0.459041	-0.119463	0.578504	1.93882	1.15261	0
LOC102548682	0.533681	4.39311	3.81628	0.576828	2.56042	1.70628	0
Thsd1	0.537833	1.43539	0.858615	0.57677	3.4793	2.57236	0
Prickle3	0.527456	1.04947	0.472907	0.576563	3.16815	2.27391	0
Dusp5	0.531412	2.98173	2.40588	0.575854	2.59505	1.73782	0
RGD1308117	0.618469	-0.798982	-1.37441	0.575425	1.74354	0.998181	0
Rnf125	0.58928	1.47677	0.901555	0.575212	2.00771	1.22239	0
Mn1	0.578925	0.318102	-0.257081	0.575183	2.02063	1.22652	0
Map4k1	0.562763	-1.13001	-1.70518	0.57517	1.86107	1.06805	0
Ifi47	0.614888	0.952128	0.377133	0.574994	1.86525	1.10495	0
Trib1	0.527125	2.2283	1.65363	0.574674	3.19149	2.29618	0
Scp2	0.580461	7.60712	7.03292	0.574205	4.24383	3.31131	0
Tbc1d25	0.525139	2.51531	1.94147	0.573836	3.11747	2.22567	0
LOC360919	0.68301	-0.0353172	-0.608084	0.572767	1.56961	0.873165	0
LOC108351962	0.683068	-0.581671	-1.15386	0.572187	1.56753	0.871594	0
Ndufa9	0.656242	7.58959	7.01788	0.571707	5.86195	4.82476	1
Iglon5	0.625661	1.55075	0.979408	0.571342	1.798	1.05075	0
Sfrp2	0.766842	-0.155025	-0.726296	0.571271	1.21565	0.616631	0
Rnasek	0.666922	6.93022	6.35994	0.570282	5.54519	4.53787	1
Wdfy4	0.571896	-1.68486	-2.25504	0.570185	2.0949	1.29591	0
Csdc2	0.523903	5.43983	4.87094	0.568887	3.16891	2.27464	0
Hspb1	0.534373	3.18578	2.61717	0.568608	2.45264	1.60891	0
Gabpb1l	0.532376	1.21938	0.651335	0.568049	2.47806	1.63176	0
Pik3r5	0.588097	-0.683114	-1.25078	0.567671	1.82597	1.05638	0
Paf1	0.542086	6.43922	5.87164	0.56758	3.63985	2.72735	0
Fmo4	0.545562	1.63316	1.06559	0.567566	2.30267	1.47565	0
Agl	0.412045	4.77048	4.2033	0.567175	3.5517	2.6422	0
Errfi1	0.576962	4.21338	3.64631	0.567067	4.21748	3.28591	0
Dxo	0.657061	2.32135	1.75434	0.567006	1.64821	0.933099	0
Ogdh	0.356814	3.8851	3.31834	0.566764	3.16001	2.26616	0
Cd84	0.541021	1.94676	1.38047	0.56629	2.3427	1.51095	0
Has3	0.519367	-0.359773	-0.925722	0.565949	2.98126	2.09665	0
Pax2	0.620835	-0.537409	-1.10315	0.565745	1.69465	0.960532	0
Shank3	0.523372	4.81015	4.24459	0.56556	3.20698	2.31097	0
Akna	0.525429	0.205497	-0.359488	0.564985	2.5711	1.71599	0
Itpripl2	0.573617	0.233687	-0.331036	0.564723	1.99906	1.20867	0
Tmem192	0.542335	4.08527	3.52161	0.563659	3.67008	2.75658	0
Fus	0.99999	5.79883	5.23608	0.562745	1.99129	1.20868	0
MGC116197	0.577951	0.370043	-0.192632	0.562675	1.79175	1.02316	0
Prox1	0.420979	3.67196	3.11008	0.561872	2.71129	1.84453	0
Eomes	0.523583	3.71156	3.15061	0.560948	3.27902	2.37987	0
Peli2	0.520418	3.37296	2.8123	0.560665	2.62793	1.76788	0
Clvs2	0.999974	2.99488	2.43429	0.560588	2.89276	2.01342	0
Lef1	0.523636	0.0150391	-0.545411	0.56045	2.54503	1.6923	0
Nrep	0.521307	9.4631	8.90277	0.560326	3.21725	2.32078	0
Tsku	0.538252	-0.749451	-1.30972	0.560265	2.19045	1.36005	0
Nat6	0.999049	2.27655	1.7173	0.55925	2.38404	1.54761	0
N5	0.526492	3.26821	2.709	0.559208	2.47489	1.62891	0
LOC100911196	0.521265	2.67474	2.11568	0.559064	3.23408	2.33686	0
Gpr165	0.717185	0.268841	-0.289831	0.558672	1.41053	0.755895	0
LOC690686	0.894703	-0.237144	-0.795285	0.558141	0.833699	0.380152	0
LOC691995	0.662369	2.87654	2.31865	0.557896	1.59626	0.893344	0
Rassf5	0.530693	3.68394	3.1262	0.557741	3.48337	2.57629	0
Dennd1c	0.519302	0.969637	0.412473	0.557164	3.01519	2.0854	0
Ubr5	0.999994	7.08637	6.52945	0.556921	3.9786	3.0551	0
Inf2	0.557459	1.22756	0.671089	0.55647	2.11901	1.31645	0
Hcrtr2	0.621183	0.10698	-0.449348	0.556328	1.67015	0.941829	0
Cyp26b1	0.51344	3.04871	2.49316	0.555543	2.91249	2.03193	0
Necab1	0.826896	1.78616	1.23064	0.55552	1.07727	0.529318	0
Cd33	0.563502	1.68805	1.13308	0.554965	2.01247	1.21976	0
Cbarp	0.545142	3.17086	2.61596	0.554899	2.21128	1.39584	0
Rpl7l1	1	5.94788	5.3931	0.55478	5.02432	4.0551	1
Hivep1	0.51485	3.30312	2.74919	0.55393	2.67343	1.80964	0
Snph	0.513158	3.07962	2.52652	0.553102	2.72984	1.86168	0
Trim72	0.592655	0.458292	-0.0937552	0.552047	1.87597	1.11366	0
Tmem177	0.581944	2.82927	2.27811	0.551167	4.34562	3.40933	0
Litaf	0.549973	3.41497	2.86386	0.551106	3.86897	2.94903	0
Ndufa3	0.654523	6.88545	6.33484	0.550613	5.83968	4.80476	1
RGD1562811	0.522021	0.495564	-0.0540793	0.549644	2.43835	1.59609	0
Orai3	0.51195	4.16916	3.62071	0.548447	3.07341	2.18381	0
Atp5g3	0.639149	8.24372	7.69536	0.548354	5.16787	4.18943	1
Bmp2	0.587385	-0.45742	-1.00573	0.548312	1.88617	1.12198	0
Epas1	1	5.16355	4.61568	0.547873	2.20388	1.38943	0
Sox11	0.587	1.02494	0.477602	0.547338	1.88358	1.11986	0
Zswim8	0.541046	-0.470598	-1.01788	0.54728	2.19371	1.38063	0
Cx3cl1	0.999938	3.0225	2.47542	0.547084	2.54826	1.69523	0
Ccdc177	0.509089	2.49271	1.94606	0.546651	2.95915	2.0758	0
Abcb7	0.54003	6.08121	5.53459	0.546625	3.72967	2.81421	0
LOC310926	0.735033	6.72988	6.1834	0.546486	1.32172	0.692901	0
Fbxo48	0.517183	1.39213	0.845707	0.546419	3.27587	2.37685	0
Slc4a1	0.920912	-0.818235	-1.36455	0.546311	0.711446	0.311825	0
Atg13	0.405705	5.23771	4.69175	0.545953	3.50542	2.59754	0
Gata2	0.573107	0.495955	-0.0499731	0.545929	1.95445	1.17808	0
March8	0.999994	3.95401	3.409	0.545007	5.4481	4.44888	1
Ssh1	0.576019	2.02373	1.47882	0.544909	1.93223	1.15973	0
LOC103694424	0.718308	-0.655903	-1.20016	0.544258	1.25868	0.643241	0
Atp8b1	0.551511	-0.688548	-1.23239	0.543839	2.08519	1.28766	0
Pnck	0.589508	2.12828	1.586	0.542277	1.8468	1.09	0
LOC103692087	0.563611	2.19794	1.6557	0.542248	1.94132	1.16126	0
Mtss1l	0.515707	5.32097	4.77874	0.54223	2.45732	1.61311	0
Med25	0.505759	3.22502	2.68412	0.540898	2.9333	2.05148	0
Tram2	0.623091	0.214601	-0.326124	0.540725	1.4996	0.807078	0
Kank4	0.583544	1.32618	0.78604	0.54014	1.86752	1.10679	0
Ecm1	0.512276	-0.0877553	-0.627603	0.539848	2.23532	1.38692	0
Plppr2	0.504998	3.37208	2.83224	0.539846	2.74866	1.8791	0
Dusp19	0.505849	3.9973	3.4581	0.539208	2.9995	2.11386	0
LOC100910678	0.509051	3.76749	3.22887	0.538625	2.54662	1.69374	0
Lfng	0.50891	2.68962	2.15167	0.537952	3.1471	2.25386	0
Plppr1	0.675993	2.42842	1.89055	0.537872	1.48211	0.807974	0
Ostm1	0.522976	5.18593	4.64822	0.537709	3.4814	2.57438	0
Hapln4	0.503907	4.34727	3.80975	0.53752	2.72215	1.85457	0
Rac1	0.999998	7.17538	6.63852	0.536861	3.09719	2.20639	0
LOC102547956	0.625418	1.94017	1.40369	0.536474	1.32631	0.678967	0
Wdr66	0.509714	4.9598	4.42408	0.535716	2.48576	1.6387	0
LOC102547029	0.50212	2.9099	2.37448	0.535417	2.7937	1.9209	0
Nectin1	0.532501	2.91891	2.38365	0.535255	2.1837	1.37198	0
LOC100134871	0.731622	6.757	6.22224	0.534768	1.3004	0.678055	0
Ccsap	0.517032	4.89261	4.35794	0.534661	3.38598	2.48252	0
Fgfr1	0.50183	5.61561	5.08102	0.534595	2.75575	1.88567	0
Nckap5l	0.618068	1.16369	0.629173	0.534519	1.68354	0.960457	0
Apex2	0.5021	2.92268	2.38846	0.534223	2.92413	2.04286	0
Tpbg	0.60521	1.73638	1.20235	0.534036	1.73639	1.00184	0
Gal3st1	0.525286	0.414893	-0.118999	0.533893	2.24437	1.4246	0
Ppp1r13l	0.511746	0.0418082	-0.491961	0.533769	2.42176	1.58125	0
Kctd16	0.602784	1.25501	0.721594	0.533413	1.74453	1.00825	0
Mospd3	0.292497	3.49574	2.96367	0.532071	2.72793	1.8599	0
Lgals3bp	0.5359	2.5621	2.03015	0.531957	2.13009	1.32592	0
Cyb5r3	0.549278	5.05903	4.5271	0.531935	3.9439	3.02154	0
Ticam1	0.601456	-1.30688	-1.83846	0.53158	1.6078	0.890357	0
LOC302192	0.527442	-0.308402	-0.839545	0.531144	1.86448	1.07064	0
Kcnh8	0.586323	-0.38905	-0.920041	0.530991	1.76332	1.01859	0
LOC689065	0.571135	0.414679	-0.115941	0.53062	1.88746	1.12303	0
Pdk4	0.567411	3.08822	2.55819	0.530027	1.90517	1.1375	0
LOC103690030	0.499273	1.24285	0.713052	0.529797	2.88371	2.00494	0
Gpr45	0.645181	-0.592866	-1.1222	0.529337	1.47083	0.793906	0
Tbx1	0.576912	-0.241859	-0.771087	0.529228	1.8498	1.09242	0
Sorbs3	0.505504	1.77012	1.2409	0.529226	2.47985	1.63337	0
Mfsd11	0.576039	4.14354	3.61434	0.529198	4.33189	3.39612	0
Nudcd3	0.507802	3.09796	2.56967	0.528294	2.42222	1.58166	0
Ppig	0.53903	6.93305	6.40528	0.527771	3.8088	2.89079	0
Samd10	0.580845	4.27557	3.74817	0.527392	4.4031	3.46458	1
Appbp2	0.52007	6.20877	5.68201	0.526764	3.50356	2.59575	0
Zyg11b	0.518717	6.07479	5.54803	0.526756	3.47896	2.57203	0
Nhej1	0.499391	1.44848	0.922049	0.526426	2.89804	1.99982	0
Mrgpre	0.596811	0.139504	-0.386635	0.526139	1.60554	0.888681	0
Foxk1	0.607943	2.22989	1.70453	0.525354	1.68884	0.964577	0
Rbms2	0.496147	3.32195	2.79692	0.525026	2.80623	1.93256	0
Gfod2	0.99999	3.3294	2.80508	0.524322	3.16576	2.27164	0
Cndp2	0.429688	5.91192	5.38817	0.523755	3.68262	2.7687	0
LOC102547146	0.536697	1.17975	0.656083	0.523669	2.06795	1.27306	0
Atp1b2	0.55089	6.67963	6.15601	0.523625	1.96934	1.19042	0
Mllt11	0.513655	6.25911	5.7358	0.523307	2.28287	1.45826	0
Zfp212	0.65528	4.69851	4.17548	0.523037	5.45186	4.45234	1
Hist1h2ac	0.872697	1.47402	0.951313	0.522709	0.839901	0.383694	0
Grina	0.494997	7.08646	6.56461	0.521849	2.67168	1.80802	0
Tmem260	0.451489	4.62114	4.09931	0.521831	3.84917	2.92986	0
Reep6	0.626102	0.844723	0.323415	0.521308	1.60108	0.897006	0
Cdh13	0.501225	2.87578	2.35447	0.521308	2.45322	1.60943	0
Nckap1l	0.527944	1.95547	1.43446	0.521012	3.67006	2.75656	0
Alppl2	0.59985	0.315137	-0.205844	0.520982	1.70503	0.977212	0
LOC103694069	0.548781	2.04414	1.52338	0.520768	1.96644	1.18801	0
Shroom2	0.505693	3.1352	2.61482	0.52038	3.26856	2.36985	0
Gnao1	0.543346	4.86804	4.34783	0.520214	1.99879	1.21494	0
Oprm1	0.701667	-0.822239	-1.34235	0.520113	1.27929	0.659485	0
Dagla	0.502375	3.67322	3.15331	0.519905	2.41134	1.57194	0
Ldlrad3	0.493301	-0.27094	-0.790735	0.519795	2.71296	1.84607	0
LOC100359752	0.648699	0.741014	0.221468	0.519545	1.47369	0.799035	0
Prdm1	0.557969	-1.91381	-2.43311	0.5193	1.69341	0.948844	0
Nusap1	0.614177	0.860466	0.341336	0.51913	1.63869	0.925774	0
Fbxo21	0.424361	6.49678	5.97827	0.518509	3.64274	2.73015	0
Sfmbt2	0.628788	-1.3966	-1.91466	0.518067	1.57903	0.880276	0
Slc7a1	0.276241	3.32684	2.80892	0.517919	2.6211	1.76162	0
Arl5c	0.633223	-0.830715	-1.34828	0.517567	1.47177	0.794584	0
Klf2	0.175091	2.46009	1.9428	0.517292	1.95463	1.17823	0
Ppp3r1	0.545508	7.816	7.29895	0.517045	3.94968	3.02713	0
Snx15	0.499838	3.0391	2.52257	0.516537	2.41329	1.57368	0
LOC102551403	0.526026	-0.118305	-0.634217	0.515912	2.09995	1.30021	0
Ms4a6b	0.614829	0.38421	-0.131422	0.515632	1.5798	0.877525	0
Cramp1	0.496205	3.0359	2.52032	0.515574	3.08043	2.19048	0
Coa5	0.521663	6.03124	5.51569	0.515554	3.59902	2.68789	0
Slc5a7	0.862865	0.0797838	-0.435406	0.51519	0.815739	0.369152	0
Gpr17	0.508102	2.48318	1.96813	0.515048	3.36439	2.46177	0
Tubb4a	0.490584	8.47511	7.96017	0.514945	2.83257	1.95712	0
B4galnt1	0.508091	3.96258	3.44793	0.514646	3.3673	2.46457	0
Rps28	0.542067	6.13776	5.62326	0.514504	3.91093	2.98963	0
RGD1565367	0.59892	-0.847549	-1.36152	0.513967	1.6356	0.919728	0
Nrsn1	0.535455	4.00899	3.49517	0.513823	2.01407	1.22771	0
LOC306766	0.99999	6.06485	5.55145	0.513402	3.29821	2.39826	0
Alk	0.635723	-0.832227	-1.34431	0.512088	1.41266	0.749168	0
Slc7a3	0.596989	0.355148	-0.156563	0.511711	1.67839	0.95645	0
Phospho1	0.489917	1.8875	1.37607	0.511426	2.58529	1.72892	0
Ccdc47	0.543669	8.67682	8.16591	0.510914	3.94768	3.02519	0
Cyb561a3	0.502934	0.764456	0.254633	0.509823	2.28631	1.46128	0
Ube2d1	0.999259	4.33378	3.82401	0.509771	2.14198	1.3361	0
LOC689574	0.999947	3.14722	2.63754	0.509678	2.96958	2.08563	0
Irs1	0.487657	3.66597	3.15638	0.509588	2.83939	1.96349	0
Nfkbib	0.490495	3.85016	3.34077	0.509389	2.99102	2.10585	0
Csgalnact2	1	4.859	4.34973	0.509272	3.61561	2.70393	0
Pbx4	0.495422	0.724472	0.215861	0.508611	2.3882	1.55131	0
Ube2l3	1	6.09925	5.5907	0.508551	5.11135	4.13665	1
Ttyh3	0.486122	4.04238	3.5344	0.507971	2.73767	1.86891	0
Ppp1r3g	0.608182	-0.496325	-1.00429	0.507964	1.57565	0.874412	0
Slc9a1	0.494379	3.17186	2.66478	0.507077	2.38667	1.54995	0
Gpr149	0.591821	-0.214517	-0.721336	0.50682	1.67947	0.957287	0
Pdzd2	0.497408	1.39995	0.893421	0.506529	2.329	1.49884	0
Atp7b	0.485556	1.19918	0.692973	0.506212	2.82067	1.94602	0
LOC100910033	0.681319	0.324051	-0.182076	0.506127	1.3301	0.696681	0
Star	0.531422	3.13138	2.6255	0.505873	3.7948	2.87723	0
Pcdh15	0.493256	1.92488	1.41901	0.505868	2.39109	1.55389	0
LOC100365043	0.568615	3.99132	3.48585	0.505471	1.7777	1.03455	0
Wipf2	0.548959	2.68717	2.18194	0.505224	1.87914	1.11624	0
Gga1	0.515749	2.50134	1.99615	0.50519	3.56193	2.65207	0
Pou2f2	0.535944	0.391344	-0.113364	0.504708	1.95507	1.17859	0
Samhd1	0.4853	2.61359	2.10891	0.504676	2.59649	1.73913	0
Kcnc3	0.542703	5.48839	4.98377	0.504616	1.91233	1.14338	0
Med18	0.489284	2.90827	2.40391	0.504363	3.03492	2.14735	0
Fmnl1	0.999656	3.85929	3.3555	0.503795	2.58264	1.7265	0
Rasl11a	0.495283	1.05277	0.548998	0.503774	2.3295	1.49928	0
Vtcn1	0.631973	0.205058	-0.298434	0.503492	1.37311	0.721479	0
Rnf180	0.485881	2.97241	2.47032	0.502096	2.95756	2.0743	0
Ubqln2	0.489875	5.79631	5.29442	0.50189	2.40033	1.56212	0
Ccdc78	0.529901	0.749288	0.247811	0.501477	1.92456	1.14759	0
Spice1	0.545366	3.9984	3.49695	0.501446	4.00607	3.08168	0
RT1-Bb	0.550129	1.73379	1.23256	0.501223	1.85133	1.09366	0
Pcdhb8	1	4.47179	3.97115	0.500632	4.04759	3.12183	0
Stambp	0.532897	3.54533	3.04513	0.500197	3.83966	2.92065	0
Hivep2	0.503707	5.22891	4.72901	0.499895	2.18292	1.37131	0
Pcdhgb8	0.484937	2.97757	2.47799	0.499584	2.47902	1.63262	0
Dhrs9	0.617705	0.790682	0.291171	0.49951	1.55026	0.858602	0
Actn2	0.793576	-0.0693539	-0.568647	0.499293	0.949897	0.447065	0
Vstm2b	0.510227	1.27781	0.778613	0.499193	2.11311	1.31141	0
Sgpp2	0.481218	4.95722	4.45889	0.498334	2.82778	1.95265	0
Gfra2	0.498845	1.55923	1.06109	0.49814	2.22147	1.40468	0
Tnrc18	0.521063	3.41877	2.92073	0.498035	2.01611	1.22942	0
Ppif	0.491562	2.32588	1.82787	0.498011	2.31895	1.48997	0
Glra2	0.494886	0.650237	0.152271	0.497966	2.26991	1.44691	0
Catsperg1	0.584797	-1.07798	-1.57529	0.497317	1.58554	0.878092	0
LOC103690112	0.240916	4.71717	4.21988	0.497283	2.39015	1.55305	0
Cacnb2	0.500403	4.44119	3.94422	0.496965	3.35542	2.45316	0
Rimbp2	0.582613	0.388316	-0.108499	0.496815	1.67539	0.954126	0
LOC683420	0.521591	1.14948	0.653859	0.495619	1.99628	1.21283	0
Mmab	0.47905	0.770038	0.275293	0.494745	2.81704	1.94264	0
Spry2	1	5.44846	4.95392	0.494536	2.97453	2.09029	0
Crtc1	0.528353	4.04376	3.54939	0.494374	1.94217	1.16793	0
Hba-a1	0.999994	5.92557	5.43131	0.494262	1.69423	0.968782	0
LOC108349516	0.559022	1.68402	1.19001	0.494012	1.66792	0.940129	0
LOC108351482	0.546708	1.65055	1.15654	0.494007	1.55343	0.840673	0
Hsp90ab1	0.578031	9.98971	9.49573	0.493979	4.45677	3.51609	1
LOC108353169	0.537511	0.0122751	-0.480718	0.492993	1.82905	1.07063	0
Ncoa2	0.477298	4.67752	4.18476	0.492756	2.62127	1.76178	0
Ralgapa2	0.503346	3.98276	3.49029	0.492475	3.43576	2.53042	0
LOC102556352	0.488954	0.96925	0.476796	0.492453	2.29305	1.46719	0
Mark2	0.317153	3.83413	3.34173	0.4924	2.89141	2.01215	0
Immp2l	0.527949	0.837641	0.345314	0.492328	1.93238	1.15986	0
Mdc1	0.479324	3.09262	2.60051	0.492104	2.90512	2.02501	0
Npy1r	0.575947	0.80813	0.316376	0.491753	1.68157	0.958922	0
LOC102555439	0.485486	2.44181	1.95006	0.491742	2.28484	1.45047	0
Mapk14	1	6.09134	5.60005	0.491292	3.67745	2.7637	0
Sh3bgrl3	0.491352	3.96898	3.47798	0.490999	2.24325	1.42363	0
Cobl	0.595593	-0.360621	-0.851388	0.490766	1.59803	0.894688	0
Dkk2	0.489722	0.71822	0.22747	0.490751	2.26259	1.44051	0
Nlrp3	0.583918	0.698623	0.208319	0.490304	4.54179	3.59752	1
Sstr2	0.611569	0.986863	0.496606	0.490258	1.49674	0.815887	0
Rab5a	0.673448	3.84884	3.35893	0.489912	1.3396	0.705437	0
Chst3	0.518767	0.194553	-0.295324	0.489877	3.6845	2.77052	0
Htr4	0.576093	-1.86155	-2.35139	0.489841	1.57686	0.871625	0
Snurf	0.999998	7.15851	6.66878	0.489736	3.21591	2.31949	0
Srsf2	0.484595	6.31418	5.82451	0.489667	3.09841	2.20755	0
Ptdss2	0.556094	5.42197	4.9326	0.489369	4.18681	3.25631	0
Cenpf	0.643586	0.467551	-0.0216505	0.489201	1.42699	0.767764	0
Cldnd1	0.536617	5.70644	5.21876	0.487682	3.93816	3.01598	0
Sox9	0.651489	2.72102	2.23362	0.487397	1.39658	0.745875	0
Tango6	0.519606	2.65385	2.16646	0.487382	3.70762	2.79288	0
Gli2	0.551336	-1.40604	-1.89335	0.487311	1.72743	0.990496	0
Sgk1	0.499842	5.64469	5.1575	0.487193	3.41094	2.50652	0
Prkcg	0.196191	6.08516	5.59814	0.487021	2.09604	1.29688	0
Pik3cd	0.57601	1.34122	0.854361	0.486861	1.65979	0.942038	0
Plekhm1	0.482771	2.73336	2.2465	0.48686	2.3232	1.49373	0
Pabpc1l2a	0.552844	2.70613	2.21929	0.486835	1.76397	1.02364	0
Prrc2a	0.531108	4.42906	3.94282	0.486245	1.87714	1.11462	0
Igfbp5	0.477573	5.54721	5.06129	0.485914	2.41593	1.57604	0
Pla2g7	0.999988	5.81805	5.33296	0.485084	3.29183	2.39214	0
Bcl2l15	0.472764	1.48291	0.998132	0.484775	2.5677	1.71289	0
Pou6f1	0.475845	3.02514	2.54159	0.483549	2.94127	2.05898	0
Metap2	0.582563	6.87169	6.38824	0.483442	4.54079	3.59657	1
Scamp2	0.471655	2.4727	1.98966	0.483043	2.76422	1.89352	0
Irf4	0.506435	-0.543787	-1.02619	0.482399	2.0199	1.23259	0
Syt6	0.490204	2.62726	2.14495	0.482308	2.17071	1.36078	0
Ifngr1	0.667705	5.0273	4.54507	0.482232	5.70002	4.67877	1
Rbm33	0.476735	4.68745	4.2054	0.482054	2.99078	2.10563	0
Phyhipl	0.471039	6.50109	6.01947	0.481619	2.77914	1.90737	0
Akr1c12	0.572148	-0.0889356	-0.570421	0.481486	1.60892	0.899473	0
Clmn	0.485153	3.95485	3.47346	0.481382	2.22279	1.40583	0
Klf11	0.470818	2.50638	2.02517	0.481209	2.78008	1.90825	0
Ago1	0.474198	4.1807	3.69976	0.480933	2.93175	2.05002	0
Rfx2	0.487185	0.0122085	-0.46872	0.480928	2.19256	1.37963	0
Vkorc1	0.469708	4.2437	3.76289	0.48081	2.69363	1.82824	0
Ntng2	0.520345	1.13615	0.655609	0.48054	1.90938	1.14096	0
Fgd6	0.501802	1.42575	0.945328	0.480426	2.04308	1.25207	0
Acvr2b	0.568761	0.219062	-0.261029	0.480091	1.66027	0.942412	0
Tbc1d15	0.539303	6.19493	5.71509	0.479843	4.59034	3.64394	1
Zfp703	0.534479	2.40481	1.92502	0.479786	1.82198	1.06998	0
Chst1	0.473662	2.00924	1.53	0.479242	2.39228	1.55495	0
NEWGENE_1306455	0.471937	1.81046	1.33135	0.479111	2.88692	2.00794	0
Poc1b	0.489942	2.42498	1.94628	0.478702	3.30025	2.40022	0
Hhex	0.531674	0.484558	0.00589248	0.478665	1.72653	0.985034	0
Foxo1	0.521086	2.42458	1.94623	0.478349	1.89144	1.12628	0
Jmjd7	0.578711	2.34342	1.86535	0.478068	1.61096	0.904533	0
Eif3b	0.530197	6.25682	5.77887	0.477953	3.88861	2.96803	0
Tnnt3	0.807896	2.25097	1.77375	0.477222	0.964201	0.458769	0
Pde4a	0.505044	2.57699	2.09979	0.477197	1.99374	1.21072	0
Bloc1s3	0.472078	1.4797	1.00265	0.477048	2.39161	1.55435	0
Fam206a	0.47003	3.1535	2.67654	0.476958	2.85833	1.98118	0
Lix1l	0.643936	4.72637	4.25	0.476372	5.36581	4.3731	1
Pgap2	0.602925	2.13686	1.66055	0.476312	4.8171	3.85966	1
Ppef2	0.563749	-0.338011	-0.81422	0.476209	1.62041	0.908179	0
Tceal7	0.544646	1.36523	0.889067	0.476162	1.75069	1.01313	0
Ndrg3	0.509551	7.89269	7.41686	0.475827	3.6182	2.70643	0
Tp53inp2	1	5.23912	4.76455	0.474569	3.15351	2.25996	0
Bcorl1	0.501371	2.51391	2.03953	0.474381	2.00204	1.21764	0
Uevld	0.469766	2.21629	1.74219	0.474099	2.90369	2.02366	0
Gdpgp1	0.501296	1.75269	1.27875	0.473937	1.99942	1.21546	0
Slc18a1	0.475001	2.20555	1.73163	0.473924	2.28472	1.45988	0
LOC102549836	0.505116	0.773174	0.299294	0.47388	1.97013	1.19108	0
Kcnq3	0.468646	3.31175	2.83799	0.473757	2.41982	1.57952	0
Rergl	0.630473	0.503117	0.0296451	0.473472	1.28192	0.658897	0
Mpzl1	0.60464	5.2755	4.80208	0.473419	4.84497	3.88605	1
RGD1311756	0.472521	1.15706	0.683948	0.473115	2.99682	2.11133	0
Adnp2	0.511233	4.01845	3.54547	0.472978	3.65448	2.74149	0
Tbc1d22b	0.464546	2.81064	2.33813	0.472507	2.58868	1.73201	0
Rxra	0.468021	2.67258	2.20051	0.472069	2.4025	1.56405	0
Ucp2	0.177261	3.41969	2.94777	0.471911	1.9693	1.19039	0
Gtf3c5	0.493191	3.82333	3.35155	0.47178	3.39797	2.49405	0
Sbsn	0.46474	2.44513	1.97358	0.471541	2.51428	1.66445	0
Baz2a	0.470891	4.52232	4.05124	0.471087	2.31925	1.49024	0
LOC100360645	0.692226	4.79873	4.3278	0.470933	1.23158	0.630869	0
Grip2	0.542408	0.401168	-0.0695385	0.470706	1.7341	1.00002	0
Epha8	0.511902	2.58088	2.11033	0.470545	1.90158	1.13457	0
Spata17	0.553591	1.79757	1.32713	0.470444	1.63739	0.921091	0
Ankrd40	0.629474	7.40605	6.93564	0.470404	5.1773	4.19822	1
LOC103693768	0.376873	4.71012	4.23988	0.470243	3.29948	2.39948	0
Nkain4	0.609642	4.4314	3.96122	0.470177	4.91589	3.95306	1
Rorc	0.527284	0.858337	0.38834	0.469996	1.80745	1.05831	0
Fstl4	0.52852	1.80901	1.33961	0.4694	1.7975	1.05035	0
Agbl1	0.55341	-0.0159147	-0.484948	0.469033	1.67559	0.954276	0
Foxl2	0.502669	-0.100927	-0.56982	0.468894	1.90352	1.13051	0
Vwa8	0.533388	1.23659	0.767774	0.468821	1.76897	1.02761	0
Tcea3	0.564288	1.79701	1.32821	0.468797	1.62851	0.917956	0
Sh3rf2	0.676004	-0.883479	-1.35208	0.468598	1.14956	0.571338	0
Runx2	0.633299	-1.14746	-1.6154	0.46794	1.38629	0.738516	0
Prkd2	0.466126	1.95951	1.49165	0.467868	2.89228	2.01297	0
Ppargc1b	0.47218	4.6559	4.18913	0.466773	3.06048	2.17156	0
Rnf223	0.541141	0.0378	-0.428549	0.466349	1.71831	0.987616	0
Tspan11	0.476659	1.74527	1.27901	0.466268	2.17173	1.36166	0
Atic	0.532572	4.04956	3.58331	0.466258	3.95936	3.03649	0
Nus1	0.448829	5.01282	4.54681	0.466013	3.82854	2.90989	0
Lrrc8b	0.461113	2.76374	2.29783	0.46591	2.72578	1.85792	0
Mob3c	0.547543	-0.0902155	-0.55567	0.465454	1.68456	0.961245	0
Stap2	0.485811	2.34262	1.87746	0.465155	2.0633	1.26912	0
Bcas3	0.494652	4.52426	4.05915	0.465109	3.45728	2.55114	0
Sez6	0.478473	5.53728	5.07227	0.46501	3.19889	2.30324	0
Tle3	0.463401	4.25515	3.79023	0.464917	2.85451	1.97761	0
Chrna2	0.51864	0.49246	0.0282793	0.46418	1.62217	0.895984	0
Cyp46a1	0.459202	3.2894	2.82524	0.464164	2.6375	1.77665	0
C2	0.458622	2.4695	2.0063	0.463199	2.64198	1.78075	0
Msantd1	0.492708	0.612463	0.149627	0.462836	1.9858	1.2041	0
LOC100909392	0.666465	2.15863	1.6959	0.462732	1.27534	0.66074	0
Dopey2	0.29607	4.85358	4.39085	0.462729	2.7515	1.88172	0
Slco5a1	0.498324	-0.211714	-0.674391	0.462676	1.94231	1.16805	0
Efna1	0.524222	0.449132	-0.0133998	0.462532	1.78277	1.03859	0
Sesn3	0.330376	6.10719	5.64484	0.462352	2.98006	2.09552	0
Lrrd1	0.577063	-2.05441	-2.51673	0.462322	1.31572	0.675718	0
Maml1	0.471565	2.07519	1.61291	0.462278	2.19463	1.38143	0
Ppp1r1c	0.544355	-1.82975	-2.29108	0.461331	1.49298	0.802351	0
RGD1305938	0.462885	5.29103	4.82978	0.46125	2.89943	2.01967	0
Slc18a2	0.694517	-0.279569	-0.740066	0.460497	1.19585	0.606827	0
Tardbp	0.538622	7.63292	7.17265	0.46027	4.05354	3.12759	0
Rin3	0.460428	0.072918	-0.387297	0.460215	2.31877	1.4799	0
Coro6	0.461631	2.22714	1.76744	0.459697	2.33067	1.50031	0
Fancg	0.57087	0.776726	0.318001	0.458725	1.55909	0.865236	0
Rfx4	0.455311	1.71138	1.25372	0.457662	2.51623	1.6662	0
St3gal5	0.46915	5.28317	4.82557	0.457604	3.08597	2.19574	0
Pam16	0.459474	6.19763	5.7401	0.457529	2.34291	1.51114	0
Slc35e2b	0.454931	4.10261	3.6451	0.457514	2.55488	1.70124	0
Mlkl	0.530996	0.696895	0.239658	0.457236	1.7204	0.989255	0
Sertad2	0.461324	3.53193	3.07518	0.456752	2.92059	2.03954	0
Atp2a3	0.457256	5.47323	5.01649	0.456739	2.79492	1.92204	0
Svep1	0.470294	5.01839	4.56234	0.456052	3.12132	2.22933	0
LOC102549059	0.709267	0.0443364	-0.411533	0.45587	1.056	0.511899	0
Thtpa	0.999961	5.1653	4.70947	0.455831	3.40321	2.49909	0
Dus4l	0.48287	1.37269	0.916891	0.455795	3.33309	2.43172	0
Prelid1	0.471283	4.90647	4.45115	0.455327	3.14533	2.25218	0
Mapk6	0.504094	7.10049	6.64598	0.454515	3.63737	2.72495	0
Map7d1	0.479201	6.08838	5.63391	0.454475	2.03486	1.24515	0
Lrrc27	0.488684	1.55844	1.10413	0.454317	1.95439	1.17803	0
RGD1562378	0.157861	3.83057	3.37631	0.454253	1.83688	1.08199	0
RGD1565989	0.676982	0.933034	0.479209	0.453825	1.15898	0.579269	0
Clec4a	0.500082	0.960022	0.506303	0.45372	1.78104	1.02735	0
Kmt5c	0.559295	3.04797	2.5943	0.453663	1.5814	0.88207	0
Ptrh1	0.564354	0.569777	0.116168	0.453609	1.56176	0.867244	0
Dlc1	0.9998	4.83423	4.38075	0.453477	2.56917	1.71424	0
Cdh6	0.502386	4.10419	3.65115	0.453041	3.62105	2.70917	0
Slc10a7	0.455538	1.44191	0.98919	0.452717	2.35093	1.51823	0
P2rx5	0.62213	0.177327	-0.275389	0.452716	1.33084	0.697203	0
Sec24a	0.462035	2.8119	2.35983	0.452064	2.99322	2.10793	0
Prrt4	0.509351	-0.713962	-1.1656	0.451639	1.80229	1.05418	0
Gsap	0.506106	-0.158018	-0.609263	0.451245	1.81858	1.06724	0
Spry3	0.579862	1.37573	0.924499	0.451229	1.49582	0.818073	0
Cntnap5b	0.794068	-0.885966	-1.33717	0.451203	0.940238	0.444249	0
Cradd	0.459346	3.90057	3.44977	0.450801	2.23749	1.41861	0
Shroom3	0.555682	0.0802193	-0.370429	0.450649	1.58214	0.882629	0
LOC102551957	0.167074	2.42562	1.97498	0.45064	1.90015	1.1334	0
Txn2	0.999995	5.79764	5.34701	0.450631	3.0433	2.15528	0
Ctxn1	0.629137	1.15341	0.702924	0.450485	1.30358	0.678286	0
Cmip	0.547172	2.17474	1.7244	0.450347	1.6149	0.907544	0
Fbxl16	0.489915	5.10692	4.65659	0.450329	1.91679	1.14703	0
Lrrc66	0.451382	0.589485	0.139352	0.450133	2.43123	1.58972	0
LOC102552503	0.653452	-1.16661	-1.61631	0.449692	1.23584	0.632042	0
Asxl1	0.441996	4.1455	3.69589	0.449615	3.77595	2.859	0
Rgs20	0.473983	3.06644	2.61706	0.449375	3.23416	2.33694	0
Zfp617	0.450868	2.04597	1.59721	0.448755	2.71742	1.85019	0
Bcl6	0.469751	5.6115	5.16283	0.448672	2.07617	1.28002	0
Shisa7	0.559325	-0.539708	-0.988284	0.448577	1.55898	0.865153	0
Maml2	0.468078	4.67233	4.22417	0.448165	2.08931	1.29116	0
Sec62	1	8.77782	8.32976	0.448056	5.31552	4.32661	1
Aes	1	8.56944	8.12142	0.448018	3.21637	2.31994	0
Aoc3	0.51794	0.225873	-0.221806	0.447678	1.73416	1.00007	0
LOC108349511	0.454733	-0.316805	-0.764275	0.44747	2.2741	1.45057	0
Adgrb1	0.44823	4.4321	3.98481	0.447287	2.5374	1.68537	0
Slc7a8	0.45991	3.92193	3.47465	0.447283	2.18254	1.37098	0
Pttg1	0.586032	0.807536	0.360276	0.44726	1.45921	0.79119	0
Cacng5	0.4739	1.99725	1.55037	0.446873	2.01925	1.23204	0
Usb1	0.472015	2.74697	2.30031	0.446658	3.2206	2.32397	0
Ids	0.449823	5.9019	5.45528	0.446616	2.389	1.55202	0
Tob2	0.453797	4.84065	4.39422	0.446436	2.27658	1.45275	0
Chac1	0.45151	2.09819	1.652	0.446194	2.32599	1.49619	0
Clcn6	0.448665	3.81046	3.36446	0.445999	2.41945	1.57919	0
Hyal2	0.458263	2.74387	2.29794	0.445932	2.97646	2.09212	0
Adssl1	0.648878	-0.126857	-0.572535	0.445678	1.12686	0.554794	0
Pitrm1	1	5.42772	4.98205	0.445669	4.37115	3.43388	1
RGD1306739	0.484449	2.65274	2.20765	0.445088	3.41484	2.51028	0
Prune2	0.472185	5.80597	5.36089	0.445076	3.23367	2.33647	0
Fgf10	0.721429	0.407315	-0.0376681	0.444983	0.615229	0.256773	0
Tet3	0.999596	3.71465	3.26979	0.444865	1.92915	1.1572	0
Zdhhc22	0.456102	1.52353	1.07872	0.444817	2.56432	1.64813	0
Zfp524	0.551868	1.00778	0.563102	0.444677	1.52909	0.839726	0
Rbbp6	0.502925	6.25784	5.81372	0.444123	3.66404	2.75074	0
Por	0.461662	5.40749	4.96355	0.443934	3.0631	2.17404	0
Bach2	0.486394	0.680361	0.236431	0.44393	1.897	1.13082	0
Bahcc1	0.547995	0.851398	0.407915	0.443483	1.5801	0.881088	0
Prps1	0.462434	6.30381	5.86043	0.443385	3.08194	2.19191	0
Creb3l2	0.453685	1.42427	0.980984	0.443291	2.22986	1.41198	0
Coro7	0.446468	3.35748	2.91437	0.443119	2.66143	1.7986	0
Klhl38	0.676136	-1.57465	-2.01723	0.442585	0.952256	0.443993	0
Nav2	0.183564	3.31447	2.87202	0.442449	2.01173	1.22575	0
Ppp3cb	0.999996	8.32179	7.88006	0.441723	3.02422	2.13723	0
Unc5a	0.45484	2.45835	2.01664	0.441712	2.18872	1.37632	0
Nhp2l1	0.999998	6.21947	5.77889	0.44058	2.58188	1.72581	0
Clec2d2	0.543442	-2.39157	-2.8319	0.440336	1.54218	0.849434	0
LOC100909597	0.446808	6.89332	6.45307	0.440252	2.75287	1.883	0
Enpp3	0.467177	1.04954	0.609308	0.440228	2.02461	1.23655	0
Foxj3	0.503226	5.31773	4.87758	0.440149	3.68303	2.7691	0
LOC102553270	0.45387	0.899155	0.459044	0.440112	2.18297	1.37135	0
Aqp11	0.513137	1.85316	1.41319	0.43997	1.71629	0.986032	0
Lrrc7	0.545946	1.89877	1.45911	0.439661	1.57078	0.874044	0
Jarid2	0.352071	4.9518	4.51241	0.439391	3.12743	2.23513	0
Zdhhc24	0.515517	1.74953	1.31015	0.439381	1.70141	0.974381	0
Brpf3	0.456589	2.63417	2.19496	0.439214	2.13306	1.32846	0
Pnpla6	0.999992	3.78096	3.34179	0.43917	2.93971	2.05751	0
Fbrsl1	0.446824	3.04776	2.60867	0.439091	2.77573	1.90421	0
Tmc7	0.444635	2.21246	1.77339	0.43907	2.69308	1.82773	0
Smoc1	0.578032	0.614848	0.175825	0.439023	1.45316	0.78677	0
LOC100364500	0.493086	1.99344	1.55474	0.438708	1.77169	1.02517	0
Nol6	0.447419	3.32486	2.88622	0.43864	2.2819	1.45741	0
Prrt1	0.532313	3.60907	3.17066	0.438417	1.62042	0.91176	0
Arid1a	0.152925	4.70447	4.26606	0.438402	1.80266	1.05448	0
Socs5	0.545428	5.6957	5.25741	0.438291	4.19605	3.26523	0
Efnb3	0.447421	0.995323	0.557183	0.438139	2.27271	1.44936	0
Tcf7	0.455147	0.921908	0.484119	0.437789	2.13586	1.33085	0
Neu3	0.52387	1.02515	0.587396	0.437754	1.65395	0.937531	0
Ftsj1	0.638451	3.49362	3.05627	0.437352	5.34957	4.3581	1
Tysnd1	0.476018	1.96533	1.528	0.437325	1.92516	1.15391	0
Kdm5b	0.467285	5.36229	4.92505	0.437237	3.20759	2.31155	0
Pld5	0.54313	4.71826	4.28123	0.437026	1.56978	0.873291	0
Gstt1	0.499283	0.803511	0.366592	0.436919	1.68582	0.953779	0
Stxbp2	0.457727	2.36921	1.93231	0.436903	3.0504	2.162	0
2017-09-05	0.446292	5.7444	5.30762	0.436772	2.799	1.92584	0
Bgn	0.44133	2.29599	1.85924	0.436747	2.55748	1.7036	0
Neurod4	0.454224	0.361124	-0.0754706	0.436595	2.08201	1.27767	0
Adh1	0.629156	-0.267207	-0.7038	0.436593	1.19047	0.597976	0
LOC685081	0.442408	0.960103	0.523682	0.436421	2.38678	1.55005	0
Fam196b	0.461406	0.988795	0.553066	0.435729	3.12346	2.23136	0
Wbp1l	0.482279	3.18245	2.74695	0.435499	3.43224	2.52702	0
Wiz	0.45985	2.10721	1.67184	0.43537	2.05375	1.26106	0
Mtfr2	0.452657	2.92534	2.49034	0.435002	2.13699	1.33182	0
Lsm2	0.466205	2.92902	2.49426	0.434761	1.98594	1.20422	0
Cog8	0.440081	3.9653	3.53105	0.434252	2.59836	1.74084	0
Actr2	0.498449	7.82466	7.39043	0.43423	3.64587	2.73317	0
Abo	0.500065	1.66017	1.22602	0.434149	1.75116	1.01349	0
Art4	0.548219	0.983351	0.549252	0.434098	1.53708	0.848731	0
Hba2	0.593191	9.66402	9.22998	0.434041	1.38601	0.73832	0
Amotl1	0.449988	2.83753	2.4036	0.433929	2.92677	2.04534	0
Camta2	0.43974	5.65344	5.21971	0.433731	2.42913	1.58784	0
Rnf212	0.510506	0.139756	-0.293684	0.43344	1.61074	0.896933	0
Btn1a1	0.642741	-1.27789	-1.71128	0.433388	1.17436	0.589335	0
LOC102551408	0.53439	2.00693	1.57385	0.433089	1.58629	0.885775	0
Panx2	0.221903	4.23291	3.80056	0.432349	2.26569	1.44322	0
Kcnn4	0.62023	-1.73891	-2.17123	0.432315	1.18053	0.591469	0
Dusp7	0.439891	3.63868	3.20674	0.431938	2.35264	1.51975	0
Lrrc55	0.471075	1.22016	0.788594	0.431563	1.91946	1.14923	0
Mki67	0.773823	0.102459	-0.329083	0.431542	0.94042	0.444359	0
Rhbdf1	0.465071	1.44932	1.01801	0.431315	1.96683	1.18833	0
Dlgap4	0.999777	4.85282	4.42156	0.431262	2.2346	1.4161	0
LOC103690137	0.448048	2.42501	1.99393	0.431075	2.15491	1.34719	0
Ltbp4	0.582947	0.17117	-0.259793	0.430963	1.40582	0.752509	0
LOC103691806	0.446939	2.06225	1.63185	0.430403	2.1632	1.35432	0
Wnt2	0.348957	-1.36004	-1.79023	0.430183	1.78905	1.03886	0
Scaf1	0.483379	3.60197	3.17183	0.430139	1.82348	1.07119	0
Tmem39b	0.493032	1.87734	1.44734	0.429994	1.76515	1.02458	0
Samd4b	0.442315	2.29973	1.87014	0.429584	2.23459	1.41608	0
Phf12	0.436367	3.48202	3.05284	0.429181	2.55192	1.69855	0
Fam117a	0.438227	2.40082	1.97182	0.428995	2.3318	1.50131	0
LOC680498	0.563654	1.74112	1.31317	0.427946	1.45612	0.788931	0
Sorcs2	0.474411	1.32632	0.898462	0.427858	1.86741	1.1067	0
Slc35d1	0.442374	2.95964	2.5318	0.427838	2.82431	1.94941	0
Olfm4	0.761823	-0.723288	-1.151	0.427715	0.956965	0.454368	0
Hrc	0.498301	2.1428	1.71512	0.427677	1.72298	0.991282	0
Fam98a	0.46015	5.3345	4.90691	0.427596	3.15955	2.26571	0
Fam222b	0.531262	2.47205	2.04465	0.427398	1.57194	0.874923	0
Ppp2r2c	0.439352	7.07897	6.6516	0.427378	2.74811	1.87859	0
Fbxl12	0.21967	2.18571	1.75835	0.427358	2.25103	1.43042	0
Rarres1	0.570925	2.13057	1.70334	0.427229	1.42929	0.769428	0
Slfn4	0.639318	0.242579	-0.184647	0.427226	1.20184	0.609242	0
Frmd4a	0.437501	4.13224	3.70503	0.427205	2.68846	1.82348	0
Tmem156	0.489897	-0.44117	-0.868266	0.427096	1.66422	0.937319	0
Entpd3	0.49892	0.899097	0.472156	0.426941	1.71554	0.985447	0
Cpne5	0.536938	0.902564	0.47604	0.426524	1.54561	0.855119	0
Cdk6	0.43541	-0.141504	-0.567979	0.426475	2.37168	1.53663	0
Ubqln4	0.473677	4.21444	3.78804	0.426404	3.3606	2.45813	0
H2afx	0.444792	4.45437	4.02818	0.426188	2.14074	1.33503	0
Itpk1	0.460015	3.14859	2.72269	0.425897	3.16849	2.27424	0
Ncl	0.433748	9.06222	8.63668	0.425536	2.51675	1.66667	0
Arhgap31	0.999888	4.14274	3.7173	0.425441	2.61966	1.76031	0
Gas1	0.488535	3.79348	3.36805	0.425434	3.55683	2.64715	0
RGD1560470	0.436606	5.30603	4.88105	0.424983	2.28463	1.4598	0
Tubb3	0.440921	6.94777	6.52284	0.424934	2.82682	1.95175	0
Snrpn	0.99998	3.15334	2.72843	0.424907	2.9857	2.10084	0
Zfhx3	0.663007	0.353695	-0.0709002	0.424595	1.16792	0.588248	0
Gmfb	0.575665	7.3526	6.92805	0.424548	4.58259	3.63653	1
Zmiz1	0.554621	3.08851	2.66404	0.424472	1.47228	0.800753	0
Map1s	0.433851	4.04527	3.62096	0.424315	2.60018	1.7425	0
Asns	0.999997	4.6803	4.25604	0.424262	3.69728	2.78288	0
Mapre3	0.458282	5.44274	5.01852	0.424225	1.96649	1.18805	0
Mxd1	1	4.74699	4.32288	0.424116	2.80637	1.9327	0
Cep295nl	0.514978	0.0587529	-0.365344	0.424097	1.62394	0.914455	0
Arhgap36	0.772085	-1.02139	-1.44536	0.423974	0.742455	0.32597	0
N4bp2	0.432618	3.10805	2.68408	0.423973	2.47288	1.6271	0
Cd164l2	0.483674	1.16129	0.73742	0.423868	1.73492	0.996336	0
Tcf7l2	0.863204	2.2445	1.82075	0.423753	0.734528	0.325977	0
Cd4	0.434483	1.59127	1.16753	0.423738	2.32257	1.49317	0
Olig1	0.432535	4.80657	4.38294	0.423628	2.52593	1.67498	0
Chrm2	0.445463	3.37611	2.95257	0.423542	2.09849	1.29896	0
Mrpl43	0.432723	5.10075	4.67751	0.423242	2.39099	1.5538	0
Fam127b	1	5.81852	5.39531	0.423203	3.60563	2.69428	0
Tmem50a	0.999988	7.31346	6.8907	0.422767	3.43761	2.5322	0
Mbd6	0.526222	1.70644	1.28369	0.422748	1.57	0.873454	0
Pcdhga5	0.466285	2.07967	1.65696	0.42271	1.88839	1.12378	0
Tacc2	0.433146	3.48221	3.05955	0.422665	2.61804	1.75883	0
Noc4l	0.444539	4.32779	3.9052	0.422586	2.931	2.04932	0
Cfp	0.462417	3.77802	3.35546	0.422559	1.91731	1.14746	0
Slit1	0.778435	-0.935007	-1.35749	0.422486	0.886011	0.411198	0
Nob1	1	5.11383	4.69162	0.422216	3.73956	2.82378	0
Mafa	0.581276	0.131701	-0.290502	0.422202	1.22354	0.617403	0
Robo1	0.434063	2.68646	2.26468	0.421776	2.67986	1.81556	0
Smtnl2	0.438499	-0.0814252	-0.503147	0.421722	2.09803	1.28286	0
LOC100910768	1	7.74843	7.32688	0.421554	3.17784	2.28315	0
Ifi44l	0.465769	1.42175	1.0002	0.421551	1.88345	1.11976	0
Ift140	0.483166	4.23725	3.81576	0.421486	3.50586	2.59797	0
Pragmin	0.474962	3.64335	3.22188	0.421469	1.81908	1.06765	0
Lrrc3b	0.507934	4.49992	4.07898	0.420932	3.80596	2.88804	0
Zbtb45	0.999897	3.45165	3.03119	0.42046	3.01141	2.12512	0
Grm4	0.435564	6.18464	5.76461	0.420031	2.75805	1.8878	0
Fut9	1	7.11082	6.69093	0.419891	2.24153	1.42213	0
Ulk4	0.459387	-0.196289	-0.616128	0.419839	1.91996	1.14964	0
Irs4	0.452688	-0.0735024	-0.493287	0.419784	1.97883	1.1983	0
Ifitm3	0.436638	4.3396	3.91989	0.419708	2.18544	1.37349	0
Suclg1	0.551729	7.61625	7.19655	0.419702	4.31355	3.37847	0
Creb5	0.429767	1.45032	1.03063	0.419691	2.43442	1.59257	0
Dnhd1	0.450063	0.537473	0.117843	0.41963	2.0034	1.21878	0
Oas1b	0.536598	1.27752	0.858642	0.418876	1.51198	0.830039	0
Dennd2c	0.482843	1.09851	0.679702	0.418811	1.754	1.01574	0
Slc24a2	0.430613	6.27499	5.85632	0.418663	2.32291	1.49347	0
RGD1560242	0.999912	3.34853	2.92999	0.418543	2.05824	1.26485	0
Stil	0.42925	1.02111	0.60263	0.418478	2.5371	1.68511	0
Ap5s1	0.432361	2.65824	2.23977	0.41847	2.25948	1.43779	0
LOC103692002	0.441482	0.843944	0.42556	0.418384	2.09039	1.29208	0
Slitrk1	0.467062	6.90158	6.48348	0.418092	3.31315	2.41258	0
Mapk1	0.446954	6.17814	5.76013	0.418009	3.0148	2.12832	0
Slc37a2	0.566581	-1.71598	-2.13394	0.417961	1.406	0.752637	0
Dedd	0.504645	3.59823	3.18043	0.417803	3.77747	2.86046	0
Letm2	0.999999	5.38474	4.96695	0.417787	3.64598	2.73327	0
Wipf3	0.605183	-0.18634	-0.60398	0.417639	1.292	0.672233	0
Atf7	0.999935	3.07946	2.66205	0.417408	1.46196	0.793195	0
Zfp142	0.433127	4.04846	3.63116	0.417299	2.73293	1.86453	0
Ckap2l	0.482403	0.921703	0.50451	0.417193	1.74642	1.00974	0
Pde4b	1	6.2755	5.85835	0.417149	4.20751	3.27629	0
Abi2	1	6.85127	6.43436	0.41691	3.30225	2.40213	0
Ahdc1	0.440451	3.37556	2.95885	0.416718	2.08423	1.28685	0
Cisd3	0.429534	4.08917	3.67259	0.41658	2.62439	1.76463	0
Aimp2	0.458306	3.90791	3.49134	0.416563	3.20021	2.3045	0
Ackr4	0.536022	-0.86698	-1.2835	0.416525	1.46393	0.791934	0
Stom	0.427669	2.61955	2.20313	0.416412	2.40143	1.5631	0
Mast3	0.431559	0.787529	0.371284	0.416245	2.70435	1.83813	0
LOC108350583	0.60185	-0.468946	-0.885101	0.416155	1.29583	0.674881	0
Pard6g	0.446975	1.6398	1.22392	0.415884	1.99873	1.21489	0
Agrp	0.439259	1.6636	1.24795	0.415653	2.03639	1.23959	0
Rbm22	0.464476	5.41311	4.99749	0.415621	3.29092	2.39127	0
Ciz1	0.428829	4.42961	4.01419	0.415426	2.62445	1.76469	0
Frmpd3	0.700049	-0.0908546	-0.506226	0.415371	1.05729	0.516611	0
LOC100360205	0.432077	3.88318	3.46797	0.415211	2.73664	1.86796	0
LOC108352358	0.51573	0.402014	-0.0131238	0.415138	1.53432	0.843596	0
Ccdc154	0.61488	-1.52911	-1.9442	0.415089	1.11664	0.548294	0
Tfap2b	0.458208	3.94241	3.52733	0.415074	1.89102	1.12594	0
Fam102a	0.428334	2.96422	2.54918	0.415042	2.61316	1.75436	0
Prdm9	0.459886	1.22272	0.807733	0.414987	1.8774	1.11482	0
Ints7	0.449943	4.35426	3.93987	0.414387	3.08965	2.19923	0
Mapk8ip3	0.443884	6.95457	6.54038	0.41419	2.99284	2.10758	0
Tmub2	0.485192	4.62046	4.20641	0.414054	3.56022	2.65042	0
B4galt5	0.457342	5.19763	4.7838	0.413835	3.20222	2.30642	0
Celf2	0.144284	5.06746	4.65372	0.413742	1.74213	1.00636	0
Lrrc32	0.492435	-0.649312	-1.06297	0.41366	1.67261	0.951969	0
LOC108349261	0.426093	2.27307	1.85943	0.413635	2.36267	1.52863	0
Xkr6	0.161979	4.76128	4.3477	0.413586	1.86526	1.10495	0
Postn	0.787946	1.88093	1.46781	0.413114	0.870025	0.402589	0
Pcgf6	0.429627	4.89228	4.47927	0.413005	2.70255	1.83647	0
Klf4	0.524214	3.10675	2.69392	0.412823	4.01634	3.09161	0
Ahcyl1	0.427782	7.62307	7.21036	0.412713	2.25977	1.43804	0
Hjurp	0.496889	-0.734817	-1.14747	0.412649	1.60256	0.894668	0
Hivep3	0.532157	1.49946	1.08689	0.412578	1.49968	0.820931	0
Fmod	0.999972	2.88628	2.47411	0.412176	1.84038	1.08481	0
Ly96	0.433576	2.21242	1.80056	0.411853	2.81811	1.94364	0
Smndc1	1	5.35739	4.94594	0.411454	4.15583	3.22642	0
Scpep1	0.583956	4.81849	4.40723	0.411257	4.70528	3.75351	1
Prtg	0.494045	0.534148	0.122933	0.411215	1.65107	0.935307	0
Fbxo15	0.427858	4.87899	4.46779	0.411205	2.6805	1.81615	0
Nfia	0.999941	5.65663	5.24544	0.411193	1.92574	1.15439	0
Map3k10	0.458228	4.91403	4.50312	0.410914	3.23079	2.33371	0
Elmsan1	0.4246	2.89891	2.488	0.410903	2.55547	1.70178	0
Timm17al1	0.605305	0.695689	0.284797	0.410892	1.16827	0.583471	0
Prr14	0.430606	3.16868	2.75789	0.410785	2.76263	1.89204	0
Alad	0.478451	2.9625	2.55212	0.410379	3.49282	2.58539	0
Ap5z1	0.423131	2.78603	2.3758	0.41023	2.43682	1.59473	0
Htra3	0.434827	0.755215	0.345203	0.410012	2.07897	1.28239	0
Lrfn3	0.451612	1.78657	1.37678	0.409787	1.85266	1.08952	0
Col1a1	0.737877	4.00586	3.59643	0.409435	0.962484	0.457723	0
Bag3	0.445574	3.43444	3.02512	0.40932	1.95018	1.17455	0
Trrap	1	4.92805	4.51876	0.409288	2.27729	1.45337	0
Card6	0.470346	1.18684	0.777743	0.409094	1.7648	1.0243	0
Cmklr1	0.503386	-0.916742	-1.32582	0.409073	1.59703	0.893929	0
Sst	0.554134	2.99319	2.58455	0.408644	1.40758	0.753769	0
Fam126a	0.455294	3.27279	2.86472	0.408062	3.20604	2.31006	0
Plagl1	0.715235	-0.409432	-0.817237	0.407805	1.00486	0.483754	0
Fscn1	0.499901	2.95923	2.55187	0.407363	1.60332	0.89871	0
LOC103691988	0.421882	0.678983	0.271915	0.407068	2.31951	1.49047	0
Kcnj10	0.999203	2.76209	2.35565	0.406444	1.8643	1.10417	0
Abcg4	0.429212	2.12609	1.71968	0.406414	2.11562	1.31356	0
Tecta	0.535387	-0.337182	-0.743189	0.406007	1.45865	0.79078	0
Arl8a	0.449713	5.7318	5.32594	0.405856	3.14045	2.24753	0
Nfatc1	0.491981	0.631472	0.225656	0.405816	1.58831	0.883927	0
Sgcz	0.50273	2.40527	1.9995	0.405766	1.58268	0.883037	0
LOC100125362	0.999841	3.5586	3.15292	0.405679	2.19918	1.38536	0
Mbtps2	1	4.31088	3.90525	0.405639	2.96396	2.08034	0
Trdn	0.943532	-1.20642	-1.61198	0.405553	0.451424	0.18138	0
Tmem88b	0.999988	3.9884	3.58291	0.405494	2.87689	1.99855	0
Acad10	0.419801	1.84308	1.4376	0.405476	2.42297	1.58233	0
Atp2b4	0.441055	4.47487	4.06939	0.405476	1.95757	1.18066	0
Zfp366	0.734017	0.626109	0.220643	0.405467	0.960439	0.456479	0
Sh2b1	0.461236	3.87782	3.47251	0.405306	3.29947	2.39947	0
Trim9	0.25603	5.40553	5.00036	0.405171	2.48888	1.64151	0
Dclk1	0.448588	5.40865	5.00391	0.40474	3.13105	2.23858	0
Hcn4	0.458958	0.665906	0.261224	0.404682	1.76039	1.01628	0
Ank1	0.419182	6.8274	6.42281	0.404595	2.41418	1.57448	0
LOC108349244	0.424548	3.91222	3.50773	0.404485	2.69774	1.83203	0
Mink1	0.419733	5.94897	5.54473	0.404235	2.52123	1.67073	0
Gabrg3	0.634114	0.695321	0.291259	0.404062	1.17286	0.591519	0
Zfp362	0.446354	2.76694	2.3629	0.404041	1.89646	1.13037	0
Rnf5	0.253204	3.92476	3.52073	0.404029	2.47042	1.62488	0
Rnf151	0.517938	2.51	2.10611	0.403889	1.51218	0.830189	0
Rnf144a	0.424274	4.03168	3.62789	0.403793	2.7011	1.83513	0
Elfn2	0.446207	2.00111	1.59741	0.403705	1.89482	1.12904	0
Fbxo32	0.4575	2.59037	2.18687	0.403498	1.80816	1.05888	0
Polr3c	0.99999	5.18376	4.78028	0.403476	4.04461	3.11895	0
Hnrnpd	0.211222	7.3705	6.96715	0.403356	2.19548	1.38215	0
Dip2b	0.424496	5.32903	4.92576	0.403269	2.71477	1.84775	0
Mef2d	0.43187	4.24961	3.84675	0.402859	2.03176	1.24254	0
Akt1s1	0.999983	4.97689	4.57415	0.402732	2.90129	2.02142	0
Acot1	0.476546	1.41474	1.01202	0.40272	1.68948	0.965077	0
Chsy3	0.556821	0.0261372	-0.376375	0.402513	1.37406	0.729803	0
Micb	0.589487	0.469	0.0664958	0.402504	1.1797	0.590929	0
Zcchc12	0.546173	5.32236	4.92033	0.402027	4.28889	3.35473	0
Lrfn5	0.426455	3.78974	3.3879	0.401845	2.77952	1.90773	0
Ston2	0.999925	2.96549	2.56377	0.401718	2.33409	1.50333	0
Nono	0.487055	8.48447	8.08282	0.401649	3.62677	2.7147	0
Rhog	0.42234	4.10341	3.70187	0.40154	2.68382	1.8192	0
Fam122a	0.520873	3.05049	2.64901	0.401473	1.48982	0.813647	0
Mptx1	0.482343	0.198213	-0.203167	0.40138	1.46975	0.785842	0
Lhfp	0.47052	7.96133	7.56003	0.401304	3.43319	2.52794	0
Pianp	0.558406	1.1989	0.798214	0.40069	1.36187	0.721155	0
Ly6e	0.999948	4.32952	3.92908	0.400439	2.43012	1.58873	0
Pcdh8	0.532667	-0.568641	-0.968949	0.400307	1.40478	0.749345	0
Tet1	0.418584	4.82503	4.42494	0.400098	2.59204	1.73507	0
Top2a	0.679233	1.59965	1.19983	0.399819	1.05868	0.517491	0
Slc12a8	0.478361	-0.0134785	-0.413268	0.399789	1.66254	0.944166	0
Pgf	0.426042	0.685964	0.286216	0.399748	1.95401	1.16488	0
Cep104	0.436286	4.70694	4.30728	0.39966	2.97956	2.09504	0
Chrdl1	0.56771	-0.100193	-0.499658	0.399465	1.32957	0.698394	0
Ywhab	0.233204	7.33432	6.93494	0.399382	2.33972	1.50831	0
Zfp385c	0.428868	2.96416	2.56512	0.399044	2.02491	1.2368	0
Fbxl15	0.416396	2.60695	2.20821	0.398741	2.27422	1.45068	0
Zfp385a	0.46235	3.46008	3.06138	0.3987	1.74366	1.00757	0
Ddx58	0.417469	1.59216	1.19351	0.398659	2.23108	1.41303	0
Lypd1	0.415494	3.72406	3.32552	0.398538	2.31495	1.48646	0
Dot1l	0.152367	3.41315	3.01466	0.398486	1.79878	1.05137	0
Elovl2	0.999998	5.49409	5.09568	0.398408	6.6745	5.53497	1
Tox	0.711994	-0.929493	-1.32777	0.398279	0.894935	0.414587	0
Zmat3	0.138727	3.26049	2.86224	0.398252	1.70273	0.975416	0
Gpnmb	0.475967	2.16979	1.77174	0.398053	1.66437	0.945584	0
Tph2	0.581776	0.504403	0.106363	0.39804	1.28475	0.667221	0
Ncoa6	0.473811	3.79327	3.39528	0.397988	1.6751	0.953896	0
Prr22	0.471725	0.151679	-0.246272	0.397951	1.64206	0.924653	0
Kcns3	0.727227	0.76699	0.36914	0.39785	0.9295	0.436945	0
Igdcc4	0.414279	3.22607	2.82839	0.397678	2.39868	1.56064	0
Hsp90b1	0.513166	9.74137	9.34381	0.397561	3.93271	3.01071	0
Corin	0.703614	-0.374764	-0.772317	0.397552	1.00161	0.481742	0
Dok5	0.418543	3.1344	2.73691	0.397495	2.17493	1.36441	0
Ufsp1	0.999958	4.12644	3.72958	0.396856	2.11579	1.31369	0
Fbxo44	0.461157	5.30513	4.9085	0.396628	3.92491	3.00316	0
Grm5	0.535695	2.84459	2.44841	0.396182	1.41453	0.758771	0
Hmga1	0.422892	4.82801	4.43186	0.396152	2.76909	1.89804	0
Crispld2	0.426818	2.97788	2.58207	0.39581	2.8499	1.9733	0
Zfp462	0.468152	3.51111	3.11535	0.395758	1.69145	0.966614	0
Dcc	0.424458	1.86353	1.46779	0.395745	2.04292	1.25194	0
Psmc5	0.493136	8.34454	7.94913	0.395416	3.71604	2.80102	0
Rbm8a	0.429426	6.5965	6.20122	0.395277	1.9759	1.19587	0
Gpd2	0.455147	5.02328	4.6281	0.395174	3.27002	2.37125	0
Cox18	0.310949	3.89862	3.50358	0.395041	2.85007	1.97346	0
Spred3	0.448652	1.39772	1.00276	0.394964	1.80591	1.05708	0
Klf7	0.431653	4.62519	4.23039	0.394805	1.94719	1.17207	0
Plxnb1	0.274202	3.49214	3.09752	0.394621	2.60774	1.74941	0
Pus7l	0.412092	1.86921	1.4746	0.394616	2.39039	1.55326	0
Fndc10	0.509805	1.03457	0.639991	0.394574	1.49827	0.819885	0
Pom121	0.47687	2.90539	2.5109	0.394492	1.63883	0.92588	0
Siah2	0.477336	3.41761	3.02335	0.394265	3.54047	2.63136	0
Mcam	0.999951	3.66917	3.27492	0.394255	2.1283	1.32439	0
Klf3	0.297803	3.88291	3.48875	0.394153	2.76294	1.89234	0
Cep170b	0.411949	4.77744	4.38338	0.394057	2.32958	1.49935	0
RGD1302996	0.145758	2.68293	2.28901	0.393926	1.75252	1.01457	0
Ints9	0.45493	1.21614	0.822327	0.393815	1.75578	1.01715	0
Nav1	0.496524	2.34676	1.95324	0.393524	1.54541	0.854967	0
Atp6ap1	0.484188	7.91064	7.51716	0.393485	3.62142	2.70953	0
Cbx2	0.424312	1.16588	0.772687	0.393191	2.01325	1.22702	0
Rnf165	0.463781	2.31854	1.92542	0.39312	1.69875	0.972307	0
Epor	0.532255	0.401051	0.00793343	0.393118	1.41249	0.757303	0
Agap1	0.420141	5.56141	5.16831	0.393094	2.7458	1.87645	0
Scrt1	0.489483	4.50425	4.11117	0.393086	1.57286	0.875618	0
Serinc5	0.448198	5.66105	5.26803	0.393017	3.19114	2.29584	0
Barhl2	0.427386	5.51258	5.1196	0.392987	2.88521	2.00634	0
Trim69	0.563042	-1.16061	-1.5535	0.392887	1.21408	0.613524	0
Clic5	0.6222	0.391404	-0.00145979	0.392863	1.1647	0.586121	0
RGD1307443	0.415292	2.72933	2.33649	0.392843	2.62905	1.7689	0
Dchs1	0.415842	1.39193	0.999294	0.392633	2.14267	1.33669	0
Eno3	0.9996	3.31488	2.92241	0.392473	1.83649	1.08167	0
Slc45a1	0.413317	4.09278	3.70047	0.392308	2.19954	1.38567	0
Nup214	0.430285	4.36178	3.96974	0.392046	1.93345	1.16074	0
Farp1	0.434879	3.66344	3.27179	0.391654	1.88662	1.12234	0
Adcyap1r1	0.41706	4.58195	4.19065	0.391299	2.6988	1.833	0
Tbl1x	0.415242	4.96485	4.5737	0.391151	2.12838	1.32445	0
Hspa1l	0.546555	-0.590823	-0.981244	0.390421	1.32012	0.689741	0
Cd14	0.452038	1.25635	0.866042	0.390307	1.74934	1.01205	0
Tbxa2r	0.414385	-1.15037	-1.54066	0.390284	1.80154	1.02298	0
Cbll1	0.409393	5.06504	4.67487	0.390172	2.45187	1.60822	0
Man2b2	0.414826	2.13216	1.742	0.390159	2.65978	1.79709	0
Cpeb3	0.420186	5.3949	5.00477	0.390129	2.03024	1.24127	0
Gnb1	0.441252	8.22921	7.83908	0.390128	3.77026	2.85349	0
Hrh2	0.656978	-1.38791	-1.77798	0.390066	0.977644	0.463751	0
Eng	0.382882	3.08244	2.69245	0.389989	3.34183	2.44011	0
Mpa2l	0.424478	-1.28557	-1.67531	0.389743	2.67856	1.78306	0
Anks3	0.408618	2.85411	2.46456	0.389555	2.32576	1.49598	0
Iqgap3	0.581296	-1.37835	-1.76774	0.389383	1.18236	0.594589	0
Pou3f2	0.419208	2.77243	2.38314	0.389297	2.03319	1.24374	0
LOC100912526	0.558166	-1.09552	-1.48449	0.388972	1.31587	0.688814	0
Fbxo42	0.425171	3.89752	3.50863	0.388894	2.88193	2.00326	0
Thbs1	0.599522	1.83345	1.44459	0.388868	1.20584	0.613514	0
Spata2L	0.424095	2.02369	1.63483	0.388858	1.96612	1.18775	0
Adamts4	0.420569	2.48117	2.09236	0.388803	2.00835	1.22292	0
Klk6	0.435895	5.62145	5.23282	0.388637	3.04839	2.1601	0
Nfkbia	0.497142	5.91114	5.52262	0.38852	3.7809	2.86379	0
Fcrlb	0.533278	-2.28975	-2.67813	0.388372	1.12488	0.551327	0
Rdh16	0.481584	1.13346	0.745132	0.388329	1.58175	0.882333	0
Ybx2	0.477632	1.01625	0.62814	0.388111	1.59849	0.895038	0
Itpkb	0.408636	3.24656	2.85848	0.388079	2.24593	1.42596	0
Klhl41	0.592958	0.589148	0.201276	0.387872	1.18641	0.598987	0
Rnf8	0.394894	4.81515	4.42744	0.387707	3.42737	2.52234	0
Zc3h12b	0.421621	3.02239	2.63489	0.387494	2.83261	1.95716	0
Fam57b	0.440607	4.45068	4.06342	0.387267	1.804	1.05555	0
Itgam	0.40995	2.31771	1.93065	0.387054	2.57241	1.71718	0
Tp53	0.42244	2.50282	2.11585	0.386969	1.9641	1.18607	0
Polr2f	0.456845	5.62639	5.23945	0.386941	3.32816	2.42698	0
Creb3l1	0.522258	1.25856	0.87167	0.386891	1.4181	0.761349	0
Garnl3	0.999954	5.68223	5.29543	0.386795	2.8518	1.97508	0
Knstrn	0.664632	0.0237469	-0.362951	0.386698	0.96849	0.458224	0
Pstpip2	0.438311	0.916604	0.530067	0.386537	1.81516	1.0645	0
Brsk1	1	6.31192	5.92551	0.386406	3.34059	2.43891	0
Phf8	1	4.74491	4.35861	0.386299	3.39153	2.48786	0
Parva	0.512891	4.02651	3.6403	0.38621	3.95875	3.0359	0
Tmem200c	0.999933	3.09976	2.71402	0.385738	2.87926	2.00076	0
Simc1	0.427345	4.01232	3.62674	0.385584	2.94253	2.06016	0
Uprt	0.436508	3.27678	2.89145	0.385325	1.81897	1.06756	0
Ttl	1	5.24518	4.86008	0.385105	3.40896	2.50462	0
Tp53i11	0.437687	4.72763	4.34286	0.384775	1.80564	1.05686	0
Marveld2	0.449262	2.63037	2.24563	0.384738	1.7275	0.994834	0
Smyd1	0.496599	-1.57273	-1.95746	0.384732	1.41452	0.75356	0
Amt	0.465317	4.6081	4.22353	0.384564	3.95788	3.03506	0
Gtse1	0.423692	1.60658	1.2223	0.384286	2.89473	2.01527	0
Gtf2a2	0.999998	5.87831	5.49403	0.384275	2.98721	2.10226	0
LOC100362197	0.598701	2.94854	2.56454	0.384001	1.15938	0.581156	0
Cblb	0.416639	4.05511	3.67112	0.383992	2.00036	1.21625	0
Wdr77	0.542054	0.592181	0.208699	0.383483	1.34075	0.706246	0
Hif3a	0.696424	-0.298392	-0.681672	0.38328	0.951585	0.45021	0
Trim66	0.416198	1.86635	1.48311	0.383243	1.99681	1.21328	0
Kcnh5	0.520221	1.12454	0.741322	0.383216	1.40837	0.754342	0
Vstm2a	0.437581	3.96519	3.58218	0.383016	1.79243	1.0463	0
Taf3	0.404918	3.91932	3.53638	0.38294	2.47615	1.63004	0
Ypel2	0.999991	3.73466	3.35186	0.3828	2.14988	1.34287	0
Srgap1	0.476078	2.20753	1.8249	0.382629	1.57468	0.876992	0
2017-03-01	0.437874	0.176557	-0.205901	0.382458	1.78594	1.04111	0
MAST1	0.420916	4.23012	3.8479	0.382221	1.92949	1.15747	0
Stmn2	0.693159	9.29374	8.91165	0.382084	6.2925	5.20581	1
Smn1	0.405655	5.0342	4.65213	0.382072	2.53173	1.68023	0
Entpd2	0.404363	2.05044	1.66844	0.381998	2.47964	1.63318	0
Srfbp1	0.590603	5.21557	4.83363	0.381939	4.83147	3.87327	1
Klhl2	0.593963	5.20545	4.82352	0.381926	4.87096	3.91063	1
Ebf4	0.607632	1.5361	1.1542	0.381904	1.16242	0.584619	0
Pelp1	0.403546	4.16513	3.7833	0.381822	2.44009	1.59766	0
Hs1bp3	0.416464	2.12663	1.7448	0.381822	2.79245	1.91975	0
Map3k14	0.403505	2.0118	1.63021	0.381597	2.44734	1.60415	0
Fbxo25	0.403487	5.85588	5.47434	0.38154	2.4486	1.60528	0
RGD1308134	0.473834	2.92902	2.54772	0.381295	3.54572	2.63642	0
Syt9	0.999994	4.29105	3.91011	0.38094	1.83901	1.08371	0
Mnt	0.403893	2.71229	2.3315	0.380788	2.49465	1.64671	0
Klf5	0.447128	0.688852	0.308095	0.380758	1.71275	0.983255	0
Dph2	0.40491	2.65158	2.27095	0.380632	2.16161	1.35295	0
Txndc11	1	4.23105	3.85055	0.380497	3.34085	2.43916	0
Rps6ka4	0.268071	3.72715	3.34669	0.380458	2.5676	1.7128	0
Wfs1	0.406758	2.52447	2.14402	0.380444	2.11117	1.30976	0
Ccnk	1	4.2351	3.85541	0.379696	2.49701	1.64884	0
Dctn4	0.473331	6.00881	5.62927	0.379542	3.54599	2.63669	0
Tspan5	1	6.11777	5.73843	0.379337	2.52403	1.67326	0
Isg20l2	0.403433	3.69828	3.31905	0.379229	2.17085	1.3609	0
Mybpc3	0.477989	0.877758	0.498566	0.379191	1.54726	0.856351	0
Prrc2b	0.999882	5.70726	5.32807	0.379191	1.81637	1.06547	0
Bcl9l	0.4509	2.19921	1.8202	0.379009	1.67883	0.956791	0
Pcdhgb7	0.999966	3.29734	2.91851	0.378835	2.21833	1.40195	0
LOC102549506	0.456444	2.19104	1.81222	0.378821	1.64736	0.932449	0
Whrn	0.576998	2.48138	2.10269	0.378694	1.22591	0.627036	0
Fzd1	0.405823	4.26403	3.88556	0.378467	2.09414	1.29526	0
Pja2	0.450263	8.87813	8.49968	0.37845	3.28573	2.3863	0
LOC691143	0.349002	3.51035	3.13218	0.378166	3.10642	2.21516	0
Csnk2b	0.40429	6.54698	6.16883	0.378152	2.5675	1.71272	0
LOC100364673	0.469611	3.97226	3.59422	0.378047	1.57804	0.879533	0
Nrg3	0.298584	3.94054	3.56279	0.377745	2.7681	1.89712	0
Skp2	0.4405	3.52911	3.15167	0.377434	3.17118	2.27681	0
Fcer1g	0.259452	4.89866	4.52125	0.377403	2.51124	1.66169	0
Ptms	0.399982	9.21047	8.83337	0.377102	2.41746	1.57741	0
Anxa2	0.434619	4.14144	3.76441	0.377032	1.76658	1.02571	0
Mthfr	0.399619	2.85168	2.47481	0.376869	2.40183	1.56345	0
Plpp4	0.434211	2.42803	2.05117	0.376866	1.76814	1.02695	0
Ecm2	0.491173	-0.572432	-0.949203	0.376771	1.48111	0.807233	0
Gse1	0.413394	2.90909	2.53234	0.376754	1.95358	1.17736	0
Dlgap5	0.435986	1.72809	1.35151	0.376573	1.75362	1.01544	0
Cilp	0.541398	-1.15882	-1.53536	0.376535	1.21114	0.61158	0
Agap3	0.41628	4.80536	4.42889	0.376468	2.83677	1.96104	0
Hnrnpul2	0.248968	7.57556	7.19912	0.376447	2.44275	1.60004	0
Spata2	0.432339	4.63626	4.25993	0.376332	3.07196	2.18244	0
Gng8	0.401966	2.90703	2.53093	0.376101	2.13661	1.3315	0
Serpinf2	0.619028	0.107188	-0.268836	0.376024	1.0602	0.515989	0
Mtfr1	0.401689	1.19767	0.82172	0.375946	2.14059	1.33491	0
Irf5	0.527249	0.555801	0.179972	0.375829	1.35331	0.715098	0
Helz2	0.435718	0.48447	0.108664	0.375805	3.11883	2.22696	0
Ttc38	0.408652	1.32615	0.950476	0.37567	2.00216	1.21775	0
Btg2	0.404634	3.83811	3.46245	0.375668	2.06828	1.27334	0
Rnf122	0.512003	5.12909	4.7535	0.375595	3.97495	3.05158	0
RGD1563941	0.581247	2.51259	2.13741	0.375181	1.1706	0.588538	0
Irf8	0.415989	1.52702	1.15192	0.375095	1.90617	1.13833	0
Rcor1	0.416122	4.25968	3.88458	0.375091	2.84546	1.96915	0
Nxpe2	0.408296	1.38988	1.01506	0.374817	1.99573	1.21238	0
R3hdm1	0.399777	5.22962	4.85493	0.374696	2.16689	1.35749	0
Ubap1l	0.429563	1.77157	1.39694	0.374629	1.78382	1.03943	0
Obscn	0.544748	-1.12603	-1.50048	0.374458	1.29597	0.674979	0
LOC100360856	0.492074	2.2256	1.85131	0.374296	1.46526	0.795607	0
Mbtd1	0.477857	4.26478	3.8905	0.374279	4.05874	3.13261	0
Rbks	0.400542	1.03535	0.661199	0.374149	2.52869	1.67748	0
Trpm6	0.404953	0.152249	-0.221446	0.373695	2.03083	1.24177	0
Egfl6	0.516686	0.149373	-0.224262	0.373635	1.37692	0.731841	0
Pamr1	0.502298	1.55649	1.18303	0.373464	1.42428	0.76581	0
Icoslg	0.999959	2.47005	2.09659	0.373463	3.12235	2.2303	0
LOC103691715	0.647348	0.253204	-0.120216	0.37342	0.965175	0.456228	0
Ptpn5	0.543091	1.00041	0.626989	0.373419	1.29644	0.675307	0
Usf3	0.455274	3.65916	3.28584	0.373322	1.61891	0.910609	0
RGD1565057	0.550884	-0.510504	-0.883815	0.373311	1.24062	0.635272	0
Stam	0.4626	5.731	5.35769	0.37331	3.44794	2.54214	0
Rasgrp2	0.569712	1.2916	0.918312	0.373289	1.22447	0.626057	0
Plk1	0.617026	0.2242	-0.1489	0.3731	0.987184	0.468128	0
Nol4l	0.44944	3.03002	2.65697	0.373044	1.64768	0.932689	0
Ywhae	0.515281	9.56416	9.19115	0.37301	4.01586	3.09115	0
Bfar	0.521044	5.60081	5.22795	0.372863	4.42513	3.48573	1
Nfic	0.605488	3.54586	3.17301	0.372848	1.1368	0.567788	0
Actb	1	10.2047	9.8319	0.372819	3.54777	2.6384	0
Npffr1	0.543616	-1.51167	-1.88448	0.372816	1.19123	0.598477	0
Foxp1	0.421447	2.90585	2.5333	0.372546	2.94499	2.06247	0
Lrrc8d	0.417517	3.3184	2.94614	0.372257	2.889	2.00989	0
Tctn2	0.398379	1.93829	1.56611	0.372188	2.14411	1.33792	0
Ncor2	0.440748	3.80664	3.43453	0.372104	1.69068	0.966012	0
Bves	0.552773	-0.399591	-0.771272	0.371681	1.07121	0.517757	0
Nfat5	0.459327	5.02976	4.65819	0.371562	1.58821	0.887232	0
Sptssa	0.465327	6.48469	6.11327	0.37142	3.48481	2.57767	0
Eda	0.441418	0.457929	0.0866506	0.371279	1.68097	0.958453	0
LOC690171	0.716848	2.76209	2.39085	0.371236	0.906937	0.424325	0
Rras	0.70344	2.48359	2.11238	0.371215	0.907024	0.423576	0
Rcan2	1	5.32962	4.95855	0.371072	2.22507	1.4078	0
Chrna7	0.461825	1.44311	1.07208	0.371023	1.57323	0.875895	0
Meis2	0.795636	1.72583	1.35484	0.370987	0.764639	0.342567	0
Crtc3	0.407835	1.10171	0.730764	0.370949	1.95223	1.17625	0
Rpl38	0.999999	8.87419	8.50382	0.370375	3.53485	2.62593	0
Rab35	0.43826	5.71365	5.34334	0.370307	3.17777	2.28309	0
Med15	0.395597	3.20112	2.83111	0.370016	2.17811	1.36716	0
Zic5	0.999967	2.40863	2.03864	0.369992	2.32555	1.4958	0
Syn1	0.469572	5.39594	5.02597	0.369971	1.53258	0.845373	0
Pcdhga11	0.472966	3.4677	3.09778	0.369924	1.51793	0.834461	0
Ccdc170	0.545033	0.160519	-0.209391	0.369909	1.27683	0.661767	0
LOC103689957	0.51682	0.348346	-0.0214713	0.369817	1.35947	0.719453	0
Wee1	0.543931	4.03399	3.6642	0.369784	4.32872	3.39307	0
Ptprg	0.354828	5.05064	4.68104	0.369592	3.14635	2.25315	0
Caskin2	0.394465	1.56662	1.19722	0.369404	2.20842	1.39336	0
Clcn5	0.4792	3.88205	3.51277	0.369282	3.64218	2.7296	0
Sec61a2	0.424818	5.57118	5.20207	0.369117	3.64615	2.73344	0
Dapp1	0.398035	0.893849	0.525276	0.368573	2.07337	1.27764	0
Zadh2	0.452957	3.74343	3.37489	0.368547	3.35713	2.4548	0
Creld1	0.519053	5.10283	4.73432	0.368512	4.06586	3.13949	0
Htra4	0.553046	-0.256935	-0.624747	0.367812	1.24687	0.641253	0
Vps36	0.477968	5.85645	5.48873	0.367719	3.63362	2.72133	0
Kif9	0.404377	2.39109	2.02357	0.367517	2.71033	1.84364	0
Wnk2	0.427663	3.5824	3.21524	0.367168	1.73787	1.003	0
Slc35c1	0.399721	3.23313	2.86609	0.367039	2.6211	1.76162	0
Sema4g	0.456364	2.97455	2.60781	0.366743	1.57346	0.876066	0
Borcs6	0.124631	3.4217	3.05513	0.366567	1.60086	0.896843	0
Rab18	0.540102	7.93776	7.57131	0.366457	4.29381	3.35947	0
Gatsl2	0.507592	3.08035	2.71426	0.36609	1.37212	0.728427	0
Pias1	0.425717	5.9226	5.55666	0.365936	3.04275	2.15476	0
Arl15	0.487734	2.62585	2.25995	0.365904	3.74237	2.8265	0
Grik5	0.43059	3.54331	3.17758	0.365734	1.70753	0.979166	0
Synb	0.411209	0.138343	-0.227384	0.365726	1.85761	1.09875	0
Lman2l	0.411545	4.46254	4.09686	0.365673	1.85386	1.09571	0
Nudt17	0.502123	-0.991777	-1.35732	0.365547	1.31827	0.686186	0
Mkl1	0.394881	1.86094	1.49543	0.365509	2.08319	1.28597	0
Rptor	0.395489	3.80047	3.43501	0.365463	2.54028	1.68798	0
Kcnj12	0.469683	4.8453	4.4799	0.365399	3.55191	2.6424	0
Hspa12b	0.390923	1.4013	1.03604	0.365259	2.35887	1.52526	0
LOC100363494	0.404179	7.10767	6.74263	0.365043	1.92558	1.15426	0
Adamts8	0.467025	-0.338793	-0.703743	0.36495	1.47589	0.800638	0
Fam43b	0.542522	1.22955	0.865297	0.364256	1.26101	0.650906	0
Rps15	0.463884	8.15414	7.79001	0.364123	3.49347	2.58602	0
Glul	0.478089	9.23665	8.87284	0.363804	3.64633	2.73362	0
Rab3c	0.434483	5.66259	5.2988	0.363786	3.16253	2.26855	0
Aim2	0.422753	-0.190709	-0.55448	0.363771	1.74524	1.00881	0
Icos	0.517179	-1.53869	-1.90243	0.363737	1.14911	0.569015	0
Ano6	0.41937	3.15292	2.78927	0.36365	2.97209	2.088	0
Cacng8	0.482016	1.59949	1.23587	0.36362	1.41094	0.753749	0
Nkain3	0.435933	1.49183	1.12847	0.363352	1.65795	0.940614	0
Peak1	0.40597	3.86494	3.50166	0.363277	1.88502	1.12103	0
Lrfn1	0.389034	2.07472	1.71151	0.363205	2.30916	1.48135	0
Rnf31	0.39385	3.50471	3.14153	0.36318	2.53421	1.68249	0
Zfp358	0.413729	2.48571	2.12267	0.363038	1.80898	1.05954	0
Cacna1a	0.184769	6.49445	6.13177	0.362676	2.01981	1.23252	0
Syp	0.999999	8.72716	8.36479	0.362374	2.48546	1.63842	0
Unc5d	0.436131	2.59572	2.23347	0.362248	1.64919	0.933854	0
Sfrp1	0.470051	3.72295	3.36074	0.362208	3.56574	2.65575	0
Laptm5	0.45022	2.78731	2.42577	0.361543	3.35281	2.45065	0
Lypd6	0.413913	4.00933	3.64804	0.361298	1.79163	1.04565	0
Mapre2	0.389457	7.32059	6.95941	0.361177	2.43377	1.59199	0
LOC103692111	0.398768	2.95565	2.59453	0.361129	2.67091	1.80732	0
LOC102553088	0.521012	-0.518548	-0.879675	0.361127	1.2742	0.658098	0
Zfp319	0.389651	2.997	2.63588	0.361116	2.12217	1.31915	0
Galnt14	0.390069	0.397269	0.0362264	0.361043	2.10716	1.30634	0
Dscaml1	0.470374	1.57522	1.21419	0.36103	1.48038	0.806698	0
Pclo	0.503252	6.40652	6.04553	0.360992	1.36275	0.721775	0
LOC302022	0.391117	3.0196	2.65863	0.360972	2.0772	1.28089	0
Hist1h2ak	0.590742	3.37728	3.01632	0.360963	1.12963	0.563107	0
Atxn7	0.39052	3.83302	3.4723	0.36072	2.08676	1.289	0
Slc25a37	0.41652	2.02807	1.6675	0.360574	1.76468	1.0242	0
Slc16a10	0.499095	-0.304475	-0.664987	0.360512	1.37404	0.729793	0
Dnajb4	0.452941	6.09161	5.73149	0.360114	3.38803	2.48449	0
Nlgn3	1	5.03024	4.67019	0.360042	2.10365	1.30335	0
Fam214b	0.386627	3.64483	3.28482	0.360008	2.30141	1.47454	0
Usp27x	0.40139	2.20249	1.84255	0.359935	1.89801	1.13165	0
Zfp295	0.426021	4.40797	4.04808	0.359898	3.07832	2.18848	0
Ncan	0.410975	3.32323	2.96365	0.359574	1.80041	1.05268	0
Ksr2	0.999938	3.06546	2.70591	0.35955	1.41018	0.75564	0
Sema4a	0.406	2.55	2.1905	0.359501	2.80846	1.93465	0
Slc40a1	0.490217	-1.18583	-1.54527	0.359447	1.2676	0.649235	0
Clic4	0.397733	6.24239	5.88366	0.358732	2.67649	1.81245	0
Nup210	0.385513	2.73902	2.38066	0.358359	2.31682	1.4881	0
LOC679594	0.999968	4.44898	4.09069	0.358293	2.33002	1.49974	0
Kmt2b	0.44306	3.15842	2.80025	0.358166	1.58536	0.885071	0
Mdga2	0.389322	3.76674	3.40886	0.357881	2.50082	1.65228	0
Bhlhe40	0.220119	4.63975	4.28197	0.357777	2.25399	1.43299	0
Rfx1	0.419388	2.09563	1.73791	0.357725	1.72035	0.989213	0
Mas1l	0.401012	1.88624	1.52877	0.357467	2.74557	1.87623	0
Rel	0.403369	1.4437	1.08625	0.357453	1.84945	1.09214	0
Tdrkh	0.322787	4.45688	4.09948	0.357403	2.92908	2.04751	0
Ndst4	0.936016	0.751318	0.393945	0.357372	0.466875	0.189639	0
RGD1559821	0.560479	0.463262	0.105964	0.357298	0.878479	0.399608	0
Ptprt	0.398137	4.72261	4.36532	0.357289	1.90483	1.13722	0
Mov10	0.455728	-0.744807	-1.102	0.35719	1.52021	0.836152	0
Adamts5	0.626361	0.7811	0.424287	0.356813	1.03965	0.505471	0
Sowahb	0.399756	4.62017	4.26397	0.356201	2.73579	1.86718	0
Polr3k	0.396093	6.14822	5.79219	0.356037	2.67375	1.80993	0
Olr1	0.589904	-0.997045	-1.35291	0.355865	1.01018	0.483559	0
Eva1c	0.509614	-0.633998	-0.989732	0.355734	1.25299	0.641662	0
LOC108349973	0.567545	2.19505	1.83942	0.355634	1.0978	0.539793	0
Brd4	0.45146	3.7243	3.36898	0.355322	1.52822	0.842122	0
RGD1562229	0.526628	1.02239	0.667089	0.355302	1.19548	0.603246	0
Adh5	0.518675	6.96565	6.61037	0.355282	4.08983	3.16266	0
Sec24d	0.386417	1.89376	1.5385	0.355251	2.06775	1.27289	0
Scn3a	0.217917	3.16945	2.81434	0.355114	2.23952	1.42038	0
Ahnak2	0.542212	-1.18398	-1.53851	0.354531	1.22303	0.62509	0
Fam228b	0.417985	1.12387	0.769372	0.354502	1.70436	0.976692	0
Trak1	0.385165	3.80397	3.44967	0.354302	2.07887	1.2823	0
Lats1	0.451576	4.27388	3.91959	0.354297	1.52169	0.837252	0
Myrf	0.523442	2.37797	2.02371	0.35426	1.27252	0.658802	0
Bco2	0.498444	0.763104	0.409175	0.353929	1.34553	0.70961	0
Gpr12	0.424347	1.40118	1.04735	0.353835	1.65868	0.941178	0
Kntc1	0.382124	0.665434	0.311623	0.353811	2.31077	1.48277	0
Prob1	0.446978	-0.169377	-0.522816	0.35344	1.53738	0.848955	0
LOC100364062	0.398025	2.09038	1.73699	0.353388	1.86075	1.1013	0
Cdc42se1	0.390554	5.09601	4.74288	0.353131	2.5987	1.74115	0
LOC103693393	0.494234	-0.160038	-0.51315	0.353112	1.35521	0.716441	0
Knop1	0.384302	3.00381	2.65073	0.353078	2.07282	1.27718	0
RGD1309748	0.456688	5.92347	5.57039	0.353073	3.45241	2.54645	0
Hic2	0.457816	1.73295	1.37998	0.352966	1.48726	0.811765	0
Cdk4	0.241322	5.15815	4.80575	0.352399	2.3928	1.55541	0
Zbtb39	0.380596	2.99391	2.64177	0.352137	2.27248	1.44916	0
Rab22a	0.385448	2.61868	2.26656	0.35212	2.02437	1.23634	0
Ank3	0.999931	6.5242	6.1722	0.352005	1.84609	1.08942	0
H3f3b	0.340471	9.52114	9.16916	0.351978	3.04831	2.16003	0
Abi3	0.450941	1.02336	0.671432	0.351924	1.51061	0.829025	0
Pak7	0.370755	5.86591	5.51412	0.351794	3.25664	2.35844	0
Sema6d	0.235877	4.65753	4.30581	0.351722	2.3572	1.52379	0
Prima1	0.559937	0.27216	-0.0795588	0.351719	1.16802	0.588319	0
Dtx3l	0.388364	1.05446	0.702814	0.351651	1.96289	1.18507	0
Lysmd2	0.425254	5.65678	5.30525	0.351534	3.64941	2.73659	0
Dram1	0.417528	0.199329	-0.151994	0.351323	1.68258	0.959707	0
Map1b	0.381318	8.84686	8.49554	0.351321	2.12167	1.31871	0
Vsx2	0.704091	-1.30474	-1.65586	0.351118	0.85434	0.392764	0
Dll4	0.386278	0.0963378	-0.254717	0.351055	2.53208	1.68055	0
Tmem131	0.381953	4.10036	3.7496	0.350765	2.08202	1.28498	0
Bcdin3d	0.2655	3.5544	3.20367	0.350736	2.55078	1.69752	0
Sf3b4	0.99982	3.94684	3.59633	0.350512	1.60811	0.902358	0
Pam	0.234373	4.87695	4.52644	0.350507	2.34737	1.51508	0
Lhx9	0.832886	-0.574237	-0.924734	0.350497	0.658326	0.285117	0
Pdzrn4	0.391241	1.77553	1.42504	0.350489	1.90545	1.13774	0
Arhgef11	0.37958	5.36957	5.01923	0.35034	2.31032	1.48238	0
Sgcd	0.580822	0.603156	0.252994	0.350162	1.0846	0.532775	0
Foxo3	0.380841	5.64831	5.29818	0.350132	2.38777	1.55093	0
Srcap	0.439249	3.86543	3.51532	0.350108	1.55333	0.860912	0
Aard	0.457732	2.55784	2.20792	0.349923	1.47062	0.799536	0
Brwd3	0.379759	4.62771	4.27789	0.349828	2.13522	1.33031	0
LOC102555474	0.546807	0.20205	-0.147644	0.349695	1.19238	0.604511	0
Coro2b	0.443401	4.64037	4.2908	0.349565	1.53042	0.843762	0
Cdhr2	0.385283	2.70105	2.35176	0.349291	2.53405	1.68234	0
LOC499179	0.3804	2.35648	2.00739	0.349093	2.39847	1.56046	0
Slc5a11	0.421557	1.82339	1.47439	0.349	1.6402	0.926937	0
Trappc6a	0.558652	2.80946	2.46048	0.348986	1.16086	0.583585	0
Rps14	1	7.3256	6.97667	0.348932	2.7029	1.83679	0
Chi3l1	0.409904	4.46721	4.11888	0.348331	2.93714	2.05509	0
Acot11	0.402015	3.16427	2.81599	0.348272	1.77092	1.02916	0
Efcab14	0.381644	4.72346	4.37523	0.348224	2.4582	1.6139	0
Mfn2	0.476297	2.79523	2.44708	0.348154	3.67094	2.75741	0
Lipogenin	0.518255	2.44843	2.10036	0.348078	1.26085	0.650797	0
Parvg	0.447325	-0.384286	-0.7322	0.347914	1.50298	0.823369	0
LOC681292	0.390536	0.891874	0.543991	0.347883	1.88128	1.11799	0
LOC103694491	0.37993	1.74998	1.40227	0.34771	2.06202	1.26804	0
Rad54l2	0.377654	2.54061	2.1929	0.347708	2.30989	1.482	0
Hspbap1	0.444179	4.42785	4.08019	0.347654	3.33716	2.43562	0
Grin3a	0.44564	2.51083	2.16322	0.347609	1.50859	0.827525	0
Tm7sf2	0.380598	2.47743	2.13	0.347425	2.03746	1.24734	0
Notch1	0.398547	2.11494	1.7678	0.347136	1.79019	1.04451	0
F11r	0.471854	1.84452	1.49748	0.347044	1.40154	0.749435	0
Bsn	0.512719	4.80859	4.46168	0.346912	1.2714	0.65803	0
Fmnl3	0.39783	1.53047	1.1838	0.346665	1.792	1.04595	0
Ppargc1a	0.376264	4.88801	4.54145	0.346568	2.20596	1.39123	0
Psmb8	0.584617	1.62306	1.27652	0.346546	1.09313	0.539476	0
Plekhn1	0.385886	3.38954	3.04302	0.346522	1.92452	1.15339	0
Fyb	0.49403	0.0394818	-0.307027	0.346508	1.32506	0.695237	0
Pfn1	0.387196	6.12486	5.77852	0.346344	3.37242	2.46948	0
Lins1	0.382898	2.07534	1.72907	0.346268	2.52177	1.67122	0
Scrt2	0.485925	-0.0570225	-0.403242	0.34622	1.34949	0.712403	0
Wipf1	0.427997	3.1935	2.84742	0.346079	1.58391	0.883973	0
Ikbkb	0.439703	3.90661	3.5607	0.345909	3.29517	2.39534	0
Ust	0.382532	4.47312	4.12765	0.345473	2.52453	1.67372	0
Zfp449	0.654687	3.93944	3.59402	0.345415	5.67894	4.65966	1
Bora	0.375841	2.08907	1.74367	0.345399	2.14841	1.34161	0
Dennd4b	0.999996	3.68906	3.34392	0.345144	2.38108	1.54498	0
Sirpa	0.379938	6.07074	5.7256	0.345141	2.00458	1.21977	0
Crtc2	0.389709	3.59097	3.24593	0.345036	1.85652	1.09787	0
Ybx3	0.420523	5.63682	5.29203	0.344793	3.08514	2.19495	0
Cacna1c	0.374946	3.36098	3.01623	0.344754	2.25967	1.43796	0
Ptprn2	1	5.17976	4.83509	0.34467	2.29688	1.47056	0
Tmem179	0.556328	2.25519	1.91066	0.344533	1.14966	0.576216	0
Nt5dc3	0.999936	3.64975	3.30527	0.344482	1.90352	1.13615	0
Epb41l2	0.443692	4.40225	4.05803	0.344224	3.34395	2.44214	0
Rcan3	0.393564	4.77007	4.42589	0.344181	2.73703	1.86833	0
RGD1306271	0.103855	2.14572	1.80163	0.344094	1.44431	0.780326	0
Pdgfb	0.388802	1.18745	0.843682	0.343771	1.85184	1.09408	0
RGD1562080	0.424825	2.12089	1.77723	0.343664	1.58441	0.884354	0
Inafm1	0.555752	1.41083	1.06722	0.343606	1.14754	0.574818	0
Gabra4	0.340374	4.82383	4.48027	0.343559	3.04765	2.15941	0
Cercam	0.375855	1.22474	0.881478	0.343265	2.06633	1.27169	0
Tpx2	0.375423	2.46914	2.12589	0.34325	2.08078	1.28392	0
LOC102551140	1	4.10997	3.76685	0.343125	1.90993	1.1414	0
Fzd4	0.392475	1.46976	1.12674	0.343018	1.80499	1.05635	0
LOC688708	0.438707	0.207836	-0.134766	0.342602	1.50959	0.828264	0
Abtb1	0.999976	4.47527	4.1327	0.342569	2.48182	1.63515	0
Pim2	0.383126	3.74593	3.40353	0.342405	2.57545	1.71995	0
Ino80	0.424906	5.65314	5.3108	0.342339	3.64681	2.73408	0
Psme3	0.395875	5.18452	4.84243	0.342089	2.78683	1.91452	0
Kcnrg	0.531429	2.99769	2.65585	0.341835	1.20001	0.609612	0
Pitpnm2	0.385365	3.03951	2.69768	0.341832	1.86858	1.10765	0
Sall1	0.372528	1.98731	1.64548	0.341831	2.20462	1.39007	0
Nat10	0.386216	3.67105	3.32927	0.341775	2.63871	1.77776	0
Tmem98	0.516156	2.6921	2.35034	0.341758	1.23982	0.63646	0
Pcdhga8	0.500396	3.10972	2.76807	0.341653	1.28375	0.666536	0
Brca2	0.385163	2.72954	2.38804	0.341501	1.86688	1.10627	0
Hecw1	0.430074	5.73741	5.39591	0.341498	3.20701	2.31099	0
Gtf2ird1	0.379767	1.35371	1.0123	0.341409	1.94155	1.16742	0
Csmd1	0.372198	2.81901	2.47785	0.341159	2.16241	1.35364	0
Rcbtb2	0.511381	3.96316	3.62206	0.341103	4.34033	3.40424	0
Mrap2	0.440854	2.78759	2.44655	0.341039	1.49065	0.814259	0
Myc	0.692119	-0.357282	-0.698266	0.340984	0.77365	0.344858	0
Prdm2	0.398904	4.13292	3.79217	0.34075	1.72713	0.99454	0
Fam189b	0.433964	1.77661	1.43589	0.340723	1.51982	0.835866	0
Hs3st1	0.37965	7.04766	6.70724	0.340421	3.31902	2.41821	0
Shisa9	0.494175	2.62076	2.2804	0.340359	1.29633	0.675232	0
Lxn	0.999998	6.79528	6.45494	0.340346	4.0129	3.08829	0
Fam53b	0.371767	3.56161	3.22135	0.340257	2.27858	1.4545	0
Ccdc6	1	4.63537	4.29512	0.340248	2.81733	1.94291	0
Cd109	0.563433	-0.564731	-0.90491	0.340179	1.1172	0.555017	0
Ctsh	1	5.67888	5.33889	0.339992	3.66871	2.75525	0
Cdc25b	0.37266	2.72526	2.38532	0.339942	2.07622	1.28006	0
Slc41a1	0.417778	3.5465	3.20667	0.339832	1.59629	0.893365	0
Cyth4	0.378391	1.74721	1.40811	0.339099	2.51906	1.66877	0
Adam4	0.40642	2.83326	2.49419	0.339071	1.65924	0.941612	0
Xk	0.386233	3.00101	2.66213	0.338883	2.66561	1.80244	0
Gng4	0.372054	1.9094	1.57062	0.338776	2.34992	1.51734	0
Onecut2	0.536638	1.21505	0.876395	0.338651	1.1743	0.592479	0
Gabpb1	0.375428	3.30496	2.96639	0.338574	2.45804	1.61375	0
LOC100910554	0.820415	0.774823	0.436262	0.338561	0.535142	0.220702	0
Scamp5	0.52896	3.54551	3.20702	0.338486	1.19277	0.604767	0
Ticrr	0.495936	-1.04895	-1.38741	0.338465	1.28249	0.665664	0
Calr4	0.390455	2.58469	2.2463	0.338382	1.77604	1.03323	0
Adgrl1	0.370696	5.5901	5.25175	0.338343	2.30048	1.47372	0
Atp8b2	1	5.93882	5.60083	0.337987	2.77473	1.90328	0
Fam168b	0.370844	5.86662	5.52865	0.337967	2.32215	1.4928	0
Jund	0.451435	6.09154	5.75367	0.337871	3.44548	2.53978	0
Fam193a	0.379194	4.36119	4.02337	0.33782	1.89597	1.12998	0
Nfasc	0.39215	5.15764	4.81989	0.337754	1.75465	1.01625	0
Nrg1	0.390573	1.80072	1.46299	0.337727	1.76834	1.02711	0
Nxpe3	0.440532	5.34987	5.01218	0.337689	3.33296	2.43159	0
LOC103694865	0.441954	3.64974	3.31208	0.337654	1.46602	0.796164	0
Onecut1	0.619361	0.836852	0.499212	0.33764	0.992877	0.476344	0
LOC108351322	0.811894	-2.28497	-2.62255	0.337581	0.614746	0.261271	0
Leng8	0.437012	4.99829	4.66105	0.337242	1.48478	0.809936	0
LOC102548730	0.368783	6.27737	5.94029	0.337076	2.19146	1.37868	0
Fam120a	0.449626	5.67919	5.3422	0.336992	3.4296	2.52449	0
Zfp667	0.356432	4.85525	4.51831	0.336942	3.15738	2.26365	0
Ifit1bl	0.462738	1.72207	1.38521	0.33686	1.38159	0.735167	0
Gramd1c	0.370639	2.24147	1.90483	0.336642	2.3527	1.5198	0
LOC499240	0.589954	-1.28797	-1.62459	0.336623	0.930332	0.434194	0
Spef1	0.392949	3.39658	3.06	0.336581	2.78386	1.91176	0
Rad51d	0.999999	3.40372	3.06744	0.336279	4.15292	3.2236	0
Lingo4	0.465836	0.135912	-0.200358	0.33627	1.3677	0.725288	0
Qpct	0.60785	0.514349	0.17833	0.336019	0.983135	0.469381	0
Larp1	0.37183	5.39013	5.0543	0.335831	1.99247	1.20966	0
Bhlhe41	0.39653	6.02895	5.69333	0.335623	3.43912	2.53365	0
Pcnx2	0.239301	4.20937	3.8738	0.335572	2.37959	1.54365	0
Bcl2l1	0.375161	3.57214	3.23659	0.335551	2.49623	1.64814	0
Ttc7b	0.401129	5.91077	5.5753	0.335473	2.89853	2.01883	0
Slc7a14	0.374637	4.81106	4.47566	0.335404	2.48665	1.6395	0
Vgll3	0.38701	-0.378016	-0.7134	0.335385	1.77726	1.0342	0
St8sia3	0.406165	5.69328	5.35796	0.335315	1.63146	0.920224	0
Slamf7	0.540376	-0.972517	-1.30774	0.335222	1.15185	0.57765	0
Grb10	0.404346	3.31681	2.98161	0.335196	2.93985	2.05764	0
Runx1t1	0.999934	3.74979	3.41461	0.335185	1.55346	0.861006	0
Rgs22	0.515256	1.91889	1.58401	0.334885	1.21326	0.6185	0
Carns1	0.381096	2.2399	1.90507	0.334834	1.83257	1.07851	0
Kcnd1	0.573521	-0.135438	-0.470157	0.334718	1.07547	0.528167	0
LOC304725	0.415171	3.63878	3.30413	0.334646	3.06954	2.18014	0
En1	0.412077	2.36007	2.02545	0.334617	1.59112	0.889441	0
Trhr	0.451793	0.563576	0.229019	0.334557	1.40942	0.755093	0
Pate2	0.633093	-1.64266	-1.97721	0.33455	0.868567	0.399279	0
Ctns	0.378618	2.50037	2.16586	0.334509	2.577	1.72136	0
LOC103691238	0.411546	1.28888	0.954432	0.334451	3.02893	2.14168	0
Dtx2	0.371097	1.69255	1.35812	0.33443	1.97938	1.19876	0
Cln8	0.368023	4.20232	3.86814	0.334181	2.31658	1.48789	0
Klf13	0.368628	5.85476	5.5206	0.334163	2.03824	1.24799	0
Nexn	0.369324	4.06201	3.72805	0.333956	2.37137	1.53635	0
Slc35e3	0.474509	5.65236	5.31847	0.333893	3.68938	2.77524	0
Cplx1	0.329693	8.15979	7.82598	0.333819	2.97546	2.09117	0
Pnrc1	0.394055	7.41555	7.08175	0.333806	2.81716	1.94275	0
Tmod1	0.372467	5.3517	5.01791	0.333793	2.46007	1.61558	0
Borcs5	0.366394	1.77043	1.43666	0.333768	2.13355	1.32888	0
Idh3a	0.543871	7.45296	7.11925	0.33371	4.39067	3.45264	1
Trpc4	0.432083	-0.519041	-0.852352	0.333312	1.48274	0.808435	0
Slc7a9	0.467195	-0.830018	-1.16331	0.333296	1.31255	0.684491	0
Adamtsl5	0.552892	-1.03619	-1.36941	0.333222	0.990386	0.470064	0
Hhat	0.483899	-0.459472	-0.792593	0.333121	1.25974	0.648237	0
St5	0.365646	3.57083	3.23772	0.333104	2.16808	1.35851	0
Rab4a	0.999986	6.01877	5.68585	0.33292	2.7452	1.87589	0
Aprt	0.397747	5.46233	5.12942	0.332917	2.87045	1.99252	0
Gas2l1	0.37998	2.90842	2.57561	0.332815	2.61746	1.75829	0
Trappc1	0.273178	7.57788	7.24511	0.332768	2.60103	1.74328	0
Mapk1ip1l	0.381843	3.91115	3.57858	0.33257	1.79793	1.05069	0
Tango2	0.41688	5.35909	5.02662	0.332471	3.09818	2.20733	0
Plxnb2	0.366185	5.69322	5.36078	0.332442	2.07398	1.27816	0
Cox8a	0.999974	8.62004	8.2877	0.332343	2.61658	1.75748	0
Gltscr1l	0.402936	3.72094	3.38864	0.332294	1.62828	0.91778	0
Papss2	0.418596	1.46652	1.13428	0.332235	1.53969	0.850683	0
Hspa12a	0.364861	4.59388	4.26179	0.332094	2.19624	1.38281	0
Klf8	0.453412	-0.414857	-0.746812	0.331955	1.38935	0.740705	0
Inpp4a	0.370038	6.04647	5.71458	0.331888	1.95105	1.17527	0
Kcnh6	0.406149	-0.704978	-1.03684	0.331865	1.42955	0.757503	0
Snrpf	0.477652	6.52223	6.19042	0.331815	3.72571	2.81038	0
Phpt1	0.493577	7.59467	7.26288	0.331787	3.88394	2.96351	0
Sidt2	0.364519	3.97692	3.64526	0.331659	2.1553	1.34752	0
Taf11	0.999991	4.04248	3.71084	0.331637	2.73768	1.86893	0
Tgfbrap1	0.364423	2.81541	2.48383	0.331581	2.1682	1.35862	0
RGD1311739	0.405652	3.27294	2.94141	0.331526	2.97425	2.09004	0
Wdr81	0.400053	3.08827	2.75682	0.331456	2.90737	2.02712	0
Erbb4	0.377005	5.07105	4.73967	0.331382	2.58031	1.72438	0
LOC102549344	0.597074	-0.638429	-0.969788	0.331359	0.901876	0.417508	0
Casr	0.545169	-2.36357	-2.6949	0.331336	1.06131	0.516685	0
LOC108349776	0.491386	0.9409	0.609579	0.331322	1.2634	0.65254	0
Znrf3	0.405559	2.05533	1.72438	0.33095	1.60195	0.897673	0
LOC108348879	0.440183	1.32471	0.993818	0.330888	1.35219	0.709699	0
Cd36	0.762524	-0.115356	-0.446212	0.330856	0.731738	0.324452	0
Myoc	0.576421	0.679888	0.349045	0.330843	0.99535	0.475757	0
Tep1	0.377466	2.15598	1.82522	0.33076	2.59446	1.73728	0
Slc6a9	0.383822	5.25477	4.92438	0.330382	2.69811	1.83237	0
Col11a1	0.473818	1.98903	1.65877	0.330259	1.31144	0.685726	0
Enc1	0.57121	3.2082	2.878	0.330202	1.06436	0.52109	0
Sema4d	1	4.51458	4.18445	0.33013	1.92759	1.15591	0
Helb	0.999982	2.97807	2.64804	0.330024	2.53809	1.686	0
Vom2r66	0.537752	0.803835	0.473925	0.329909	1.1374	0.568175	0
LOC100363520	0.374657	3.7064	3.3766	0.329796	2.55472	1.7011	0
Sema3d	0.391322	2.66539	2.33563	0.329758	2.80652	1.93284	0
Tmtc3	0.414128	5.11095	4.78119	0.329754	3.07918	2.18929	0
Pcdhga7	0.999859	3.03271	2.70303	0.329674	1.54149	0.852031	0
Apobec1	0.556243	-0.224207	-0.553762	0.329555	1.09415	0.540132	0
Ccdc112	0.999992	6.27868	5.94913	0.329548	3.14819	2.2549	0
Etl4	0.999983	2.53583	2.2064	0.329438	1.63188	0.920541	0
Zfp27	0.425393	-0.196406	-0.525836	0.32943	1.48885	0.812937	0
Sec16a	0.362709	4.67404	4.34488	0.329158	2.21664	1.40049	0
Trerf1	0.605624	-0.349918	-0.679039	0.32912	0.991825	0.475695	0
Pla2r1	0.500816	-1.29305	-1.62208	0.329026	1.19437	0.604265	0
Fabp4	0.629486	3.54397	3.21499	0.328987	0.947033	0.448351	0
Nefm	0.47001	7.52515	7.19629	0.328856	1.31671	0.689399	0
Rxfp1	0.526796	-0.876497	-1.20517	0.328676	1.12798	0.560675	0
Exoc6b	0.376782	6.13267	5.80408	0.328589	2.60351	1.74554	0
Wac	0.320498	8.04143	7.71287	0.328561	2.91376	2.03312	0
Cops6	0.206811	6.30913	5.98064	0.32849	2.16638	1.35705	0
Hcfc1r1	0.402311	6.6042	6.27571	0.32849	2.94999	2.06718	0
Polm	0.376695	1.7597	1.43123	0.328464	1.80549	1.05674	0
Mmp23	0.695618	-0.349406	-0.677762	0.328357	0.832059	0.380616	0
Stk36	0.365493	1.26702	0.938712	0.328309	1.97611	1.19604	0
Atg7	0.315028	2.52695	2.19895	0.327995	2.87723	1.99886	0
Mcf2	0.472531	1.3432	1.01524	0.327966	1.30437	0.680809	0
Dock4	0.166374	6.76344	6.43553	0.327909	1.89537	1.12949	0
Gpat3	0.432478	1.35382	1.02592	0.327899	1.44849	0.783365	0
Gja1	0.999963	7.54426	7.21673	0.327533	2.37413	1.5388	0
Ythdc1	0.507907	7.26819	6.94096	0.32723	4.03574	3.11037	0
Kcnh7	0.372758	3.03568	2.70872	0.326959	2.55029	1.69707	0
Insm1	0.372806	0.439948	0.113164	0.326784	1.82998	1.07642	0
Kif1a	0.361263	7.63045	7.30371	0.326744	2.24735	1.4272	0
Lonrf2	0.242737	6.20458	5.87784	0.326742	2.40205	1.56365	0
Prdm15	0.382155	2.6932	2.36652	0.326676	2.70179	1.83576	0
Mvb12b	0.999495	3.44549	3.11882	0.32667	1.39475	0.744569	0
Mdh2	0.424325	6.92145	6.59492	0.326526	3.20209	2.30629	0
Ssh2	0.397374	4.09826	3.77176	0.326498	1.61786	0.909804	0
Fam221a	0.459023	1.96755	1.64107	0.326482	1.34096	0.706393	0
LOC102556459	0.497889	-0.445358	-0.771783	0.326425	1.19103	0.602048	0
Fnip2	0.360372	4.75141	4.42509	0.326316	2.20029	1.38631	0
Garem1	0.425444	2.67202	2.34572	0.3263	1.46916	0.798463	0
Arnt2	0.37904	2.7075	2.38122	0.326272	2.6591	1.79647	0
Pigv	0.444306	2.13835	1.81209	0.326263	3.40818	2.50388	0
Tmem91	0.600783	-0.0990828	-0.425059	0.325977	0.934133	0.438756	0
Nutf2	0.549596	5.55185	5.22591	0.325942	4.68659	3.73572	1
Tm6sf2	0.464972	0.557932	0.232065	0.325866	1.17145	0.583407	0
LOC689081	0.837242	2.36064	2.03481	0.325835	0.604235	0.257096	0
Nicn1	0.349943	6.07364	5.74811	0.32553	3.11285	2.22128	0
Piezo2	0.629479	-1.27281	-1.59832	0.325514	0.936387	0.44193	0
Acsf2	0.360189	3.95246	3.627	0.325464	2.23998	1.42078	0
Bard1	0.58968	-0.133563	-0.458989	0.325426	0.983591	0.469661	0
Dyrk4	0.612903	0.0603963	-0.264959	0.325355	0.966025	0.45988	0
Zfp286a	0.999993	2.76649	2.44124	0.325254	2.2789	1.45478	0
Kcng2	0.366339	-0.738058	-1.06317	0.325112	1.89774	1.13143	0
Sap130	0.999996	3.79668	3.47171	0.324974	1.75848	1.01929	0
Taf15	0.582114	1.23538	0.910408	0.324969	1.02379	0.495534	0
Map1a	0.375525	7.55984	7.23495	0.324884	1.77624	1.03339	0
Lhfpl4	1	3.97599	3.65137	0.324618	1.55323	0.860832	0
Ccnb2	0.46202	0.963165	0.638568	0.324597	1.28664	0.666624	0
Stc1	0.629416	0.0937825	-0.230551	0.324334	0.908092	0.424208	0
Strada	0.367751	4.56097	4.2367	0.324277	2.48616	1.63906	0
Asb13	0.384527	3.03215	2.70807	0.324079	1.68748	0.96352	0
Hdac1	0.382768	6.03079	5.70698	0.323809	2.73079	1.86256	0
Pdzd7	0.358238	1.65415	1.33035	0.323798	2.12047	1.31769	0
Diras2	0.392913	7.34749	7.02374	0.323755	1.6246	0.91496	0
Pdzrn3	0.999924	3.28486	2.96136	0.323509	2.58105	1.72505	0
Slc9a9	0.37787	3.94436	3.62122	0.323138	2.6664	1.80317	0
Med16	0.366203	3.49552	3.17242	0.323101	2.46954	1.62409	0
LOC100910088	0.76648	2.88522	2.56229	0.322929	0.707673	0.311392	0
Praf2	0.367325	3.90928	3.58655	0.322736	2.49614	1.64806	0
Tbl2	0.359143	3.56809	3.24567	0.322419	2.00114	1.21689	0
Eya1	0.371599	2.67473	2.35242	0.322311	1.78807	1.04282	0
Ralgps1	0.217199	3.63424	3.31206	0.32218	2.2348	1.41627	0
Adcyap1	0.417232	1.34638	1.0243	0.322079	1.47977	0.806251	0
Crybb1	0.535423	0.0773481	-0.244725	0.322073	0.987873	0.468545	0
Kifap3	0.462076	8.11503	7.79302	0.322016	3.59611	2.68508	0
Fam91a1	0.999914	6.84215	6.52021	0.32194	3.89085	2.9702	0
Plxna4	0.359041	4.22629	3.90441	0.321885	2.30657	1.47908	0
Ralgapb	0.378068	6.49023	6.16847	0.321756	2.67971	1.81542	0
Dyrk1b	0.356748	3.71891	3.39718	0.321731	2.19321	1.3802	0
Nfxl1	1	5.21642	4.89491	0.321506	2.60964	1.75115	0
Acan	0.540347	0.017307	-0.304196	0.321503	1.09908	0.543302	0
Zmym2	0.418719	6.8798	6.55835	0.321453	3.16189	2.26795	0
Tmem81	0.596558	0.129378	-0.191903	0.321281	0.905635	0.42085	0
Aqp4	0.448693	9.16285	8.84165	0.321201	3.46661	2.56013	0
ST7	0.470161	3.60702	3.28585	0.321168	3.67726	2.76351	0
Usp13	0.36379	4.27955	3.95846	0.321088	2.44546	1.60246	0
Lcp2	0.432789	1.55112	1.23006	0.321063	1.40723	0.753518	0
Slc24a3	0.356312	5.55339	5.23234	0.321045	2.20207	1.38786	0
Ebf3	0.365568	2.34475	2.02373	0.321024	1.84584	1.08922	0
Ryr1	0.356481	3.03868	2.71779	0.320889	2.22321	1.40619	0
Hps1	0.365431	2.40238	2.08154	0.320838	1.84506	1.08859	0
Slc43a2	0.266536	6.00629	5.68552	0.32077	2.55755	1.70367	0
Dcbld1	0.388636	1.23673	0.916044	0.320681	1.62768	0.917322	0
Has2	0.576103	0.0209567	-0.299715	0.320671	1.02092	0.493737	0
Dad1	0.43888	6.99703	6.6764	0.320629	3.37075	2.46788	0
Ube2ql1	0.298867	4.46936	4.14884	0.320527	2.76997	1.89885	0
Ptpn9	0.379297	3.86631	3.54586	0.320448	2.70639	1.84001	0
Alox15	0.656534	1.66932	1.34905	0.320261	0.874098	0.404969	0
Higd2a	0.443559	5.67235	5.35231	0.320042	3.41907	2.51435	0
LOC102552497	0.397401	3.70837	3.38851	0.319867	1.56655	0.870853	0
Dst	0.999999	7.44759	7.12779	0.319792	2.23602	1.41733	0
Sh3bp2	0.386514	0.0434453	-0.276333	0.319778	2.80533	1.93173	0
Nova2	0.493658	2.28917	1.96947	0.319698	1.20517	0.613066	0
Mtpap	0.358873	3.94154	3.622	0.319537	2.35194	1.51912	0
Aff1	0.369531	2.79607	2.47658	0.319488	1.77686	1.03388	0
Prdm10	0.35484	3.08303	2.76365	0.319377	2.08087	1.284	0
Zfp438	0.354891	0.826202	0.50709	0.319112	2.05893	1.26543	0
Nrm	0.575973	0.324382	0.00537072	0.319011	1.01541	0.490309	0
Il17rd	0.370268	3.03892	2.71995	0.318974	2.58505	1.72869	0
Btg1	0.421406	9.03212	8.71328	0.318841	3.19937	2.3037	0
Lmo1	0.546822	0.555391	0.236654	0.318738	1.013	0.4866	0
Xylt1	0.366111	2.64361	2.32493	0.318682	1.8063	1.0574	0
LOC100911949	0.369438	1.89375	1.57514	0.318611	1.76744	1.0264	0
Tshz2	0.415719	2.41692	2.09834	0.318583	1.46436	0.794953	0
Sf3a1	0.354956	4.99758	4.67928	0.318299	2.24588	1.42592	0
Atxn1	0.999899	3.57437	3.25607	0.318292	1.53953	0.850567	0
Dock2	0.396683	0.816639	0.498537	0.318102	1.55745	0.864004	0
Nos1ap	0.356345	3.59829	3.28023	0.318061	1.96412	1.18609	0
Krt26	0.35389	2.58558	2.26776	0.317818	2.05082	1.25859	0
Pcp2	0.358405	9.82373	9.50596	0.317774	2.37088	1.53592	0
Ubap2	0.353571	4.48426	4.1666	0.317652	2.19188	1.37905	0
Ubn1	1	5.35033	5.03274	0.31759	2.88024	2.00168	0
Fam156b	0.391763	1.82615	1.5086	0.317547	1.58222	0.88269	0
Banf1	0.427069	5.55181	5.23437	0.317436	3.26206	2.36363	0
Dpysl5	0.430853	-0.679117	-0.996333	0.317216	1.35618	0.714931	0
Cyfip2	1	7.36908	7.05192	0.317165	1.92464	1.15349	0
Ush1g	0.413114	0.0564076	-0.260589	0.316996	1.46609	0.796219	0
Slc2a13	0.364538	4.15793	3.84103	0.316899	2.50916	1.65981	0
Ube2d2	0.459391	7.76951	7.45277	0.316744	3.58314	2.67255	0
Clec11a	0.40829	3.33874	3.02203	0.316707	3.52425	2.6157	0
Adamts17	0.522951	0.0520345	-0.264616	0.316651	1.11966	0.556618	0
Kif6	0.426145	0.542093	0.225462	0.316631	1.40789	0.753996	0
Ddx20	0.999998	4.05537	3.73882	0.316545	3.47224	2.56555	0
Zbtb2	0.282048	3.25046	2.93405	0.316409	2.6592	1.79655	0
Pot1b	0.392948	3.62326	3.30698	0.316285	2.90157	2.02168	0
Fiz1	0.358883	3.71385	3.39757	0.31628	2.40538	1.56662	0
Tenm4	0.362418	2.17854	1.86236	0.316176	1.81942	1.06792	0
Cdk5r2	0.619677	2.57754	2.2616	0.315949	0.924181	0.434605	0
Ampd2	0.364996	3.9849	3.66906	0.315847	2.52782	1.67669	0
Actn4	0.266099	5.88301	5.56725	0.315755	2.5547	1.70107	0
Naa15	0.391954	6.75725	6.44168	0.315567	2.89365	2.01425	0
Syt16	0.460892	-0.114524	-0.430004	0.31548	1.27957	0.66365	0
Emb	0.357086	5.73177	5.41665	0.315116	2.38158	1.54543	0
Rhof	0.602858	0.959274	0.644189	0.315085	0.897021	0.416794	0
Apol11a	0.615657	0.229938	-0.085103	0.315041	0.928412	0.43714	0
Inpp5j	0.351492	4.90657	4.59164	0.314925	2.04257	1.25164	0
LOC501038	0.999778	3.99184	3.67692	0.31492	1.67818	0.956292	0
Birc3	0.383379	-0.650755	-0.96562	0.314865	1.61422	0.907021	0
Sppl3	0.352003	4.75309	4.4383	0.314789	2.22918	1.41138	0
Ndufa4l2	0.39126	1.3234	1.0089	0.314499	1.52123	0.833909	0
Myo1e	0.381558	3.80785	3.49336	0.314493	2.77442	1.90299	0
Armcx4	0.362101	4.74217	4.42793	0.314243	1.79693	1.04989	0
Nup160	0.302009	4.20657	3.89233	0.314236	2.79075	1.91817	0
LOC100362965	0.820128	5.52331	5.20945	0.313858	0.607622	0.258826	0
Xkr8	0.445121	1.61084	1.29702	0.313814	1.32219	0.693226	0
RGD1309108	0.488297	2.56693	2.25313	0.313802	1.19337	0.605168	0
Pogz	0.351206	4.74879	4.43511	0.313677	2.23075	1.41275	0
Rnf43	0.352865	2.39154	2.07801	0.313535	2.29699	1.47065	0
Sdc3	0.364839	5.20726	4.89374	0.313512	2.54751	1.69455	0
Slc25a16	0.355671	4.14689	3.83346	0.313432	1.87993	1.11689	0
Col19a1	0.352663	2.51547	2.20218	0.31329	2.29604	1.46982	0
Fign	0.422211	0.58872	0.275435	0.313285	1.40396	0.751169	0
Six4	0.35618	1.49557	1.18235	0.313225	2.38917	1.55218	0
Wars2	0.353413	2.40464	2.0915	0.313142	2.32144	1.49217	0
Kat6a	0.350088	6.06895	5.75584	0.313118	2.03109	1.24199	0
Sgta	0.374331	6.41625	6.10318	0.313069	2.68975	1.82467	0
LOC108352464	0.551103	2.98957	2.67664	0.312925	1.04388	0.508134	0
Pnmal1	0.54271	1.86571	1.55282	0.312894	1.06133	0.519167	0
Selplg	0.629946	1.96518	1.65229	0.312887	0.897034	0.418457	0
Col12a1	0.350769	3.43855	3.12582	0.312734	1.9841	1.20268	0
Lyve1	0.392108	1.23234	0.919607	0.312732	1.54326	0.853355	0
Umodl1	0.604391	-0.736408	-1.04913	0.312724	0.941046	0.444736	0
Clybl	0.349685	4.58396	4.27159	0.312376	2.20281	1.3885	0
Fam78b	0.352252	2.43524	2.12287	0.312372	1.92998	1.15788	0
Galnt16	1	3.94845	3.6361	0.31235	2.30791	1.48025	0
Prr3	0.350393	4.20397	3.89167	0.3123	1.98328	1.202	0
Zfpm2	0.350023	5.29794	4.9857	0.312242	2.2254	1.4081	0
RGD1561145	0.623501	-0.0656431	-0.377796	0.312153	0.804116	0.361738	0
Synpo	0.39326	-0.764702	-1.07646	0.31176	1.52959	0.843139	0
Zfp777	0.999911	3.65725	3.3455	0.31175	2.21544	1.39945	0
Wrap73	0.348189	3.21434	2.90284	0.3115	2.0762	1.28004	0
Erf	0.466937	0.762149	0.45072	0.311429	1.24173	0.637756	0
G2e3	0.46883	4.42291	4.11179	0.311121	3.68757	2.77349	0
LOC100911408	0.565142	0.0632745	-0.247844	0.311118	0.951382	0.449085	0
Tifab	0.509835	-0.367571	-0.678683	0.311112	1.12796	0.562013	0
Pi4kb	0.420046	5.60231	5.29129	0.311023	3.2125	2.31624	0
Zfpm1	0.351645	1.26871	0.957799	0.310912	2.31497	1.48647	0
Abhd5	0.999996	4.53975	4.22886	0.310891	4.06396	3.13765	0
Pcp4l1	0.639333	3.10297	2.79227	0.310702	0.874733	0.405341	0
Clvs1	0.348083	5.69629	5.38561	0.310681	2.18436	1.37255	0
LOC691722	0.349348	1.42274	1.11254	0.310196	1.95286	1.17676	0
Atp5j	0.357537	8.89532	8.58532	0.310003	2.45766	1.61341	0
R3hdm2	0.36934	5.34249	5.03259	0.309901	1.67415	0.953164	0
Cbfa2t3	0.513568	2.66763	2.35775	0.309882	1.11417	0.553053	0
Cops7a	0.999892	5.56542	5.25561	0.309806	3.24358	2.34595	0
Kdr	0.347224	2.43752	2.12781	0.309705	2.1774	1.36654	0
Slc44a1	0.36839	5.4352	5.12551	0.309688	3.24015	2.34267	0
Slc38a1	1	5.34681	5.03728	0.309531	2.07242	1.27683	0
Madd	0.256777	6.34462	6.0351	0.309513	2.49376	1.64591	0
Htr2a	0.452797	0.452504	0.143221	0.309283	1.24031	0.63506	0
Igsf1	0.358297	2.95101	2.6419	0.309117	1.77535	1.03268	0
Traf3	0.346174	3.89979	3.59068	0.309114	2.11627	1.31411	0
Ywhag	0.352541	9.00633	8.69725	0.30908	2.36822	1.53356	0
Ube2q2l	0.466879	2.37154	2.06248	0.309056	1.2306	0.630204	0
Ugcg	0.347251	5.56961	5.26065	0.308961	1.98675	1.20489	0
Npc2	0.406144	6.08935	5.78049	0.308859	3.07807	2.18824	0
Irs2	0.150735	3.41967	3.11085	0.308823	1.7874	1.04228	0
Spsb1	0.34658	1.54871	1.24003	0.308683	2.00659	1.22145	0
Akr7a3	0.457621	1.68637	1.3777	0.308666	1.25597	0.647461	0
Tmem160	0.351935	4.65253	4.34392	0.308609	2.36147	1.52757	0
Celf3	0.358238	0.771945	0.463556	0.308389	1.76652	1.02566	0
Prr5	0.458816	1.29334	0.985146	0.308192	1.25005	0.643422	0
Fut4	0.460752	-0.165821	-0.473857	0.308036	1.21075	0.615191	0
Arhgef26	0.348557	3.79337	3.48541	0.307957	1.91606	1.14644	0
Six1	0.479685	0.324992	0.0170913	0.307901	1.15839	0.580508	0
Riok3	0.375937	7.14866	6.84117	0.307492	2.74594	1.87657	0
Pdzd8	0.222882	5.82085	5.51345	0.307405	2.27211	1.44884	0
Reep5	0.391618	6.13042	5.82305	0.307369	1.50636	0.825872	0
Olfml2b	0.345421	2.03019	1.72284	0.307357	2.00502	1.22014	0
Asah2	0.999897	2.36759	2.06051	0.307084	1.24918	0.642826	0
Ppp1r3a	0.785141	-1.20901	-1.51601	0.307004	0.627793	0.268829	0
Neb	0.451446	2.13071	1.82392	0.306789	1.26552	0.653994	0
Slc7a2	0.40754	1.97728	1.67061	0.306672	3.10073	2.20976	0
Fkbp2	0.34663	6.54075	6.23416	0.306589	1.93236	1.15984	0
Eif3f	0.419103	6.32156	6.01504	0.30652	3.218	2.32149	0
Ube4b	0.357017	5.57361	5.26744	0.30617	2.48896	1.64158	0
Tsc1	0.347222	3.68323	3.37707	0.306165	1.90618	1.13833	0
Mzt2b	0.400432	4.44427	4.13811	0.306163	3.0289	2.14165	0
Dnaaf5	0.343681	1.71259	1.40644	0.306145	2.09904	1.29943	0
Ttc33	0.524933	6.63885	6.33281	0.306045	4.24162	3.30918	0
LOC102552360	0.416957	2.98892	2.68307	0.305852	1.38073	0.734553	0
Edn1	0.492756	1.54516	1.23935	0.305807	1.147	0.574465	0
Tcf19	0.403449	2.74113	2.43562	0.305514	1.43575	0.774109	0
Hsf2	0.487214	6.06237	5.75691	0.305459	3.87546	2.9553	0
Cgnl1	0.343685	4.96034	4.65495	0.305395	2.16466	1.35557	0
LOC100363171	0.374825	2.36205	2.05669	0.305359	1.59084	0.889226	0
Camk1d	0.998904	3.8672	3.56186	0.305345	1.30524	0.681417	0
Mthfs	0.342943	3.63398	3.32872	0.305257	2.09715	1.29782	0
Bcl7a	0.343463	5.28582	4.98059	0.305229	2.15844	1.35022	0
Tmem196	0.400637	4.33346	4.02826	0.305197	1.44654	0.781946	0
Tpp1	0.372001	4.33284	4.02769	0.305148	2.71088	1.84415	0
Tnrc6c	0.348548	5.18043	4.8754	0.305023	1.8548	1.09648	0
Ctdsp1	0.344178	3.10655	2.80167	0.304886	1.95988	1.18257	0
Pla2g15	0.352147	2.63499	2.33014	0.304858	2.41626	1.57634	0
Gmcl1	0.520786	5.37208	5.06731	0.304766	4.20255	3.2715	0
Ss18	0.999998	5.43608	5.13138	0.304702	3.32211	2.42118	0
Cybrd1	0.387723	1.39423	1.08955	0.304681	1.50759	0.826786	0
Tmem252	0.413151	1.32094	1.01626	0.304679	1.38896	0.740426	0
Ndufa2	0.343079	6.4302	6.12555	0.304655	2.16273	1.35392	0
Rexo1	0.451833	2.58156	2.27695	0.304606	1.25339	0.645696	0
LOC100912658	0.491026	0.0817803	-0.222629	0.30441	0.989186	0.469338	0
Mri1	0.445697	4.45997	4.1556	0.304375	1.27123	0.657917	0
Git1	0.349335	5.697	5.39266	0.304345	2.36596	1.53155	0
LOC102547431	0.569124	-0.283156	-0.587462	0.304306	0.977533	0.466913	0
Sin3a	0.344646	4.89753	4.59327	0.304263	1.92558	1.15425	0
Olig2	0.34297	3.59929	3.29503	0.304262	2.17432	1.36389	0
Rps10l1	0.353969	3.52336	3.21916	0.304192	1.76229	1.02231	0
Orc5	0.476969	5.98026	5.67607	0.30419	3.78022	2.86313	0
Cnot3	0.365096	4.40178	4.09768	0.304102	1.65157	0.93569	0
Celsr2	0.0869258	3.0804	2.77634	0.304067	1.30905	0.684067	0
Fah	0.358224	5.03373	4.72979	0.303946	2.5291	1.67786	0
Arhgap11a	0.342455	2.58456	2.28061	0.303945	2.15819	1.35001	0
Satb1	0.341768	2.71895	2.41522	0.303726	2.04119	1.25047	0
Lrp1	0.342616	6.73065	6.42693	0.303718	1.98029	1.19952	0
Ttc7a	0.381729	2.14066	1.83697	0.303691	2.83565	1.96	0
LOC103691527	0.402665	4.44231	4.13883	0.303486	3.06255	2.17352	0
Ppara	0.341379	0.218983	-0.0844303	0.303413	2.07951	1.28284	0
Zfp791	0.558769	1.76566	1.46229	0.303368	0.993968	0.477017	0
Nmnat3	0.380156	1.58773	1.28439	0.303344	1.54036	0.85119	0
Bdkrb2	0.439342	-0.605946	-0.909232	0.303286	1.28599	0.668082	0
Gcc1	0.433977	3.58272	3.27947	0.303252	3.37319	2.47023	0
RGD1560464	0.34592	2.0878	1.78466	0.30314	1.86881	1.10784	0
Khsrp	0.356495	4.73716	4.43415	0.303008	1.71896	0.988124	0
Enpp4	0.999996	4.35928	4.05633	0.302941	2.22993	1.41204	0
Eid3	0.353063	3.6165	3.31365	0.302851	1.75535	1.01681	0
Fam13a	0.367582	5.51345	5.21065	0.3028	2.66926	1.8058	0
Fam196a	0.999989	3.41867	3.11589	0.302779	1.77978	1.0362	0
Chchd6	1	4.52241	4.21988	0.302536	2.28998	1.46449	0
LOC102552911	0.421832	1.43901	1.13656	0.302447	1.34217	0.707242	0
Fxyd5	0.340659	3.39833	3.0959	0.302426	2.10494	1.30445	0
Nup214	0.123667	3.62667	3.3245	0.302171	1.59378	0.891455	0
Diaph2	0.345271	3.42817	3.12605	0.302119	2.30629	1.47883	0
Atg10	0.351098	1.12823	0.826224	0.302003	1.76813	1.02694	0
Asxl2	0.357428	4.9153	4.61334	0.301956	2.53416	1.68244	0
LOC100359816	0.628326	1.84477	1.54293	0.30184	0.866205	0.40036	0
Atp6v1h	1	7.2332	6.93139	0.301804	4.77265	3.81751	1
Ap2a1	0.341816	5.65011	5.34853	0.301577	1.93398	1.16118	0
Btbd3	1	8.51426	8.21272	0.301536	2.29336	1.46747	0
Sult5a1	0.448396	1.21408	0.912553	0.301525	1.24841	0.642299	0
Wdtc1	0.233696	4.20282	3.90144	0.301374	2.34294	1.51116	0
Ppp1r9a	0.360216	5.94277	5.64148	0.301292	2.5803	1.72437	0
Prkaca	0.458072	6.56535	6.26407	0.301288	3.90061	2.97964	0
Synm	0.351689	4.58381	4.28254	0.301274	1.75086	1.01325	0
LOC103693723	0.7171	2.3415	2.04034	0.30116	0.729158	0.323045	0
Diras1	0.339634	4.48477	4.18378	0.300994	2.12081	1.31799	0
Snhg11	1	7.80226	7.50132	0.300939	1.85449	1.09622	0
Zfp418	0.369946	1.95458	1.65368	0.300907	1.58536	0.88507	0
Kmt2d	1	3.958	3.65719	0.300809	1.15476	0.579569	0
Dock3	0.340378	6.13355	5.83281	0.300738	1.95804	1.18105	0
Pmp22	0.361338	4.73155	4.43106	0.300485	1.64638	0.931689	0
Zfp106	0.387548	7.5361	7.23565	0.30045	2.91571	2.03495	0
Proser3	0.418165	1.36617	1.06574	0.300429	1.34419	0.708664	0
Tmem132d	0.354931	0.477785	0.177426	0.300358	1.70373	0.976197	0
Furin	0.339025	3.84941	3.54915	0.300264	2.01094	1.22509	0
Max	0.378098	6.10225	5.80202	0.300232	2.81167	1.93763	0
Nhs	0.440748	0.138331	-0.161899	0.30023	1.26553	0.654002	0
Rph3a	0.0790718	6.53082	6.23065	0.300173	1.24318	0.638742	0
Eya2	0.384477	1.56878	1.26863	0.300153	1.49162	0.814978	0
Acat2	0.341623	4.1477	3.84767	0.300021	2.246	1.42602	0
Trim24	0.408606	3.79508	3.49535	0.299726	3.13627	2.24355	0
Arpp21	0.345953	4.74973	4.45004	0.299687	1.80538	1.05665	0
Zfp583	0.339069	3.25719	2.95754	0.29965	2.15574	1.34791	0
Pygl	0.50833	0.678604	0.378994	0.29961	1.08434	0.533834	0
Adra1b	0.396781	0.849581	0.550046	0.299535	1.42672	0.767568	0
Cdc7	0.387769	3.30815	3.00868	0.299475	2.92239	2.04123	0
Pelo	0.348016	3.54535	3.24624	0.299107	2.40628	1.56742	0
Inpp5d	0.337905	0.965342	0.666304	0.299038	2.01485	1.22837	0
RGD1563015	0.340417	1.11411	0.815357	0.298757	1.89565	1.12972	0
Adamts3	0.404971	1.866	1.56725	0.298745	1.38604	0.738341	0
Itgal	0.653635	-0.439913	-0.738589	0.298677	0.816829	0.371912	0
Zdhhc4	0.364096	3.35495	3.05643	0.29852	2.6522	1.79013	0
Gca	0.999973	3.13114	2.83272	0.298413	1.84501	1.08855	0
Mcmbp	0.354361	5.34092	5.04254	0.298376	2.51846	1.66822	0
Col25a1	0.523946	1.07948	0.78117	0.298309	1.04523	0.508987	0
Slc27a4	0.361713	4.09714	3.79888	0.298262	2.6228	1.76318	0
Ulk1	0.138083	3.48043	3.18224	0.298186	1.69814	0.971832	0
Peg3	0.349971	8.56279	8.26462	0.298175	2.45067	1.60714	0
Top3a	0.337066	2.46549	2.16744	0.298047	2.10161	1.30161	0
Zbtb46	0.418847	4.63597	4.33796	0.298018	3.24241	2.34483	0
Depdc5	0.249994	4.18212	3.88414	0.297988	2.44945	1.60605	0
Nacc1	0.378211	4.49886	4.20091	0.297947	1.50947	0.828179	0
Bcas3	0.999977	4.75487	4.45699	0.297886	2.29993	1.47324	0
Scn3b	0.488935	2.47344	2.17556	0.297882	1.12218	0.558256	0
Slc44a2	0.256616	3.70417	3.40638	0.297787	2.49271	1.64496	0
Unc5b	0.338072	4.41419	4.11647	0.297718	2.1795	1.36835	0
Scml2	0.336545	0.325171	0.0274939	0.297677	2.05275	1.26022	0
Foxf1	0.50886	-1.09207	-1.38956	0.297487	0.795174	0.353271	0
RGD2320734	0.606453	5.0539	4.75644	0.297452	0.888655	0.413513	0
LOC500300	0.561573	-0.902331	-1.19975	0.297416	0.891096	0.412348	0
Nf1	0.337414	6.52688	6.22957	0.297314	1.94911	1.17366	0
LOC690035	0.339295	5.04866	4.75144	0.297228	2.23628	1.41755	0
Gk5	0.394602	0.811668	0.514563	0.297105	1.4205	0.763078	0
Anpep	0.574139	-0.0534008	-0.350448	0.297047	0.918214	0.430215	0
Ube2q1	0.360509	7.11636	6.81939	0.296967	2.61579	1.75676	0
Slitrk5	0.336887	4.07968	3.78273	0.296947	2.1513	1.34409	0
Evc2	0.338033	1.06212	0.765312	0.296806	2.20476	1.39019	0
Epha4	0.454788	4.10566	3.80889	0.296768	3.87488	2.95474	0
Igsf9b	0.243822	4.75308	4.45632	0.29676	2.40913	1.56997	0
Pofut1	0.124229	3.37557	3.07888	0.296692	1.59791	0.894596	0
Enpep	0.340375	1.84171	1.54505	0.29666	2.27767	1.4537	0
Asic2	0.335719	3.69035	3.39376	0.296595	2.08072	1.28387	0
Asb11	0.53655	-0.417154	-0.713746	0.296593	0.875588	0.402274	0
LOC100910996	0.285486	6.29173	5.99517	0.296562	2.68178	1.81732	0
Gcnt2	0.497483	0.526848	0.230796	0.296052	1.0943	0.540226	0
Sulf2	0.42431	3.67319	3.37719	0.295998	1.29708	0.675751	0
Nhsl2	0.423955	3.06378	2.76786	0.295917	1.29786	0.676288	0
Hlx	0.354078	0.777001	0.481087	0.295914	1.56664	0.86404	0
Hk2	0.33555	1.78479	1.48901	0.29577	2.12709	1.32335	0
Tal1	0.555428	-0.00203047	-0.297719	0.295688	0.972909	0.464083	0
LOC100302465	0.335084	1.34377	1.04834	0.295428	2.11357	1.3118	0
Itgb1bp2	0.489289	1.41079	1.11539	0.295402	1.11068	0.550794	0
Edem1	0.395102	4.08471	3.78931	0.295399	3.01582	2.12928	0
Il10rb	0.346741	2.08976	1.79437	0.295382	2.42458	1.58377	0
Slc22a15	0.338051	3.73518	3.43994	0.295234	2.24189	1.42244	0
Btbd11	1	3.52199	3.22678	0.295209	3.09277	2.20219	0
Kirrel3	0.999975	5.41361	5.11851	0.295104	2.40053	1.56229	0
Tlr6	0.347639	0.735786	0.440796	0.29499	1.71582	0.985662	0
Fto	0.340488	6.12229	5.82738	0.294913	2.30904	1.48125	0
Pi4ka	0.999963	5.85942	5.56452	0.294901	2.23247	1.41425	0
Trip4	0.483321	4.6812	4.38644	0.294757	3.85887	2.93924	0
Gramd1b	0.334143	5.55848	5.26376	0.294718	2.01143	1.2255	0
Abcc10	0.344648	1.97866	1.68403	0.294629	1.74677	1.01002	0
Tspan15	0.37842	3.70767	3.41306	0.294613	3.31036	2.40991	0
Tns1	0.353579	2.83605	2.54147	0.294584	1.65176	0.935841	0
Ttc39a	0.377209	0.466137	0.171653	0.294484	1.48852	0.812695	0
Fkbp1a	0.238379	7.00164	6.70725	0.294394	2.37357	1.5383	0
Mical3	0.336241	4.8975	4.60311	0.294388	1.89346	1.12792	0
Cdk18	0.343157	2.01213	1.71778	0.294344	1.7624	1.02239	0
Krba1	0.366397	3.70914	3.41487	0.294272	2.7069	1.84048	0
Wdfy3	0.0906905	5.70348	5.40923	0.294255	1.33987	0.705622	0
LRRTM1	0.469116	1.14472	0.850495	0.294227	1.15542	0.579999	0
LOC108348127	0.432277	0.70108	0.406854	0.294226	1.14284	0.567	0
Kat2a	0.143943	4.38905	4.09483	0.294216	1.73972	1.00446	0
Ndufa10l1	0.99983	4.26152	3.96752	0.294	1.53427	0.846635	0
Fam107a	0.16853	6.59111	6.2972	0.293904	1.91008	1.14153	0
Fat3	0.33974	3.96096	3.6671	0.293854	2.30828	1.48058	0
Etv5	0.333271	3.7672	3.47337	0.293824	2.03795	1.24775	0
Pgap1	0.367623	5.20963	4.91583	0.293797	2.72422	1.85648	0
Echdc1	0.523892	5.0437	4.74991	0.29379	4.25002	3.31728	0
Btbd19	0.433535	1.1256	0.831949	0.29365	1.25404	0.646141	0
Fosl2	0.41802	2.27979	1.98617	0.29362	1.30572	0.681746	0
Stau1	0.40192	6.05068	5.75706	0.293619	3.09092	2.20044	0
Zfp36l1	0.395274	3.79145	3.49785	0.293598	1.39447	0.744367	0
Apobec2	0.390023	2.35768	2.0641	0.293586	1.41786	0.761172	0
Rnf44	0.333926	3.58938	3.29585	0.293529	2.1355	1.33055	0
RGD1310852	0.999794	4.38497	4.09157	0.293406	2.31707	1.48832	0
Gpatch8	0.360076	5.01337	4.72002	0.293358	1.58705	0.886351	0
Angel1	0.362366	2.37582	2.08254	0.293278	2.66361	1.80061	0
Ano5	0.3344	1.07666	0.783606	0.293054	2.17382	1.36346	0
Glmp	0.353303	2.90134	2.60849	0.292851	1.63575	0.923511	0
Nptxr	0.332374	6.51167	6.21899	0.292684	2.00951	1.22389	0
Rasgef1b	0.339672	2.40392	2.1113	0.292615	1.78611	1.04125	0
Parvb	0.360281	3.54286	3.25026	0.292601	2.6418	1.78058	0
Tmem235	0.493705	-1.33666	-1.62914	0.292473	1.00239	0.478793	0
Lvrn	0.387779	0.581078	0.288642	0.292437	1.42045	0.763043	0
Zhx2	0.345938	3.36849	3.07607	0.292415	2.44114	1.59859	0
RGD1304884	0.205168	7.23185	6.93984	0.292011	2.15553	1.34772	0
RGD1566029	0.333922	1.55045	1.25844	0.292009	1.89373	1.12815	0
Cetn2	0.610596	6.8282	6.53621	0.291993	5.17567	4.1967	1
Rxrg	0.563944	0.437224	0.145252	0.291971	0.944104	0.446581	0
P2ry4	0.423116	0.70546	0.413635	0.291825	1.27817	0.662686	0
Hist1h1d	0.197027	8.88359	8.59176	0.291821	2.10159	1.3016	0
Gen1	0.378132	0.0708381	-0.220891	0.291729	1.46296	0.793926	0
Unc13a	0.335856	5.36291	5.07119	0.291717	1.83803	1.08291	0
Pknox2	0.350176	3.34045	3.04877	0.291687	1.651	0.935253	0
Folr2	0.35215	-0.185597	-0.477052	0.291455	1.51232	0.820356	0
Ebf1	1	4.03957	3.74812	0.291455	2.31318	1.48489	0
Dusp4	0.524303	2.48661	2.19517	0.291437	1.01789	0.491851	0
Elf1	0.42876	2.88612	2.5947	0.291412	3.35595	2.45366	0
Exoc3l4	0.474834	-2.04532	-2.3366	0.291271	1.03911	0.501394	0
Zfp469	0.483638	-0.863006	-1.15423	0.291223	1.10608	0.547821	0
Pik3c2b	0.386432	1.75995	1.46877	0.291175	1.41811	0.761355	0
Nr2f2	0.382736	1.61241	1.32128	0.291135	1.43546	0.773902	0
Pcdhga9	0.356418	2.70529	2.41425	0.291036	1.59235	0.890375	0
Cox17	1	9.35032	9.0593	0.291028	2.90892	2.02857	0
Ttll12	0.37233	3.93498	3.64403	0.290943	1.4884	0.812603	0
Cdk11b	0.342085	6.41366	6.12285	0.290815	2.39267	1.55529	0
Gpr180	0.411049	4.55475	4.26396	0.290799	3.18937	2.29415	0
Sez6l2	0.999942	6.36847	6.07786	0.290613	1.9977	1.21403	0
Mrps18b	0.34376	4.55514	4.26463	0.290514	1.70187	0.974743	0
Stx1b	1	7.47964	7.18929	0.290356	1.51443	0.831859	0
Rspo4	0.497511	-0.224594	-0.514938	0.290344	1.04211	0.505906	0
Ercc1	0.335657	3.75389	3.46355	0.290333	2.26952	1.44657	0
Spem1	0.548967	2.00278	1.71249	0.290292	0.965633	0.459642	0
Col22a1	0.686973	-1.70169	-1.99198	0.290291	0.685275	0.297894	0
Actl7b	0.538924	0.176404	-0.113801	0.290205	0.934374	0.4389	0
Mrps23	0.343512	4.25364	3.96347	0.290179	1.70035	0.973557	0
Erich6	0.555244	0.165116	-0.125048	0.290164	0.95356	0.452302	0
Klhl17	0.329807	4.57284	4.28319	0.289649	1.99307	1.21016	0
Fbxl20	0.99998	4.30231	4.01301	0.289297	2.10695	1.30617	0
LOC100302372	0.440181	-0.118087	-0.407345	0.289258	1.21119	0.617111	0
Fhl1	0.412348	5.68217	5.39301	0.289162	3.20686	2.31085	0
Xylb	0.347646	1.46157	1.17248	0.289087	1.64546	0.93098	0
Pcdh7	0.343751	3.93229	3.64322	0.289072	1.68377	0.960633	0
LOC103690779	0.0979318	3.90198	3.61295	0.289025	1.39791	0.746829	0
Sertad4	0.339076	2.73713	2.44815	0.288983	2.35932	1.52566	0
Kirrel	0.332055	1.56567	1.27676	0.288908	1.86066	1.10122	0
Cd63	0.373784	7.15738	6.86854	0.288833	2.81947	1.9449	0
Trim62	0.393993	1.77767	1.48884	0.288831	1.36921	0.726355	0
Ap5b1	0.565296	0.883275	0.594566	0.288709	0.930343	0.438298	0
Cotl1	0.200371	4.66217	4.3735	0.288667	2.12378	1.32052	0
Uqcrb	0.328958	7.66347	7.37489	0.288582	2.06284	1.26873	0
Pcsk4	0.437798	1.30012	1.01174	0.288383	1.21379	0.618856	0
Glra1	0.840299	1.97667	1.68856	0.288109	0.529	0.219489	0
LOC100912321	0.587953	-0.146099	-0.433969	0.287871	0.818253	0.370569	0
Myt1l	0.382512	6.72695	6.43937	0.287587	2.91748	2.03662	0
Usp6nl	0.378648	4.23503	3.94748	0.287552	2.87732	1.99895	0
Sec31a	0.36386	4.29925	4.01172	0.287528	1.51057	0.828997	0
B3gnt2	0.367408	3.24101	2.95354	0.287473	2.75556	1.88549	0
Klhl1	0.335199	3.88188	3.59448	0.287406	2.30366	1.47652	0
RGD1559731	0.59238	-0.075915	-0.363267	0.287352	0.879547	0.408161	0
Slc2a10	0.360443	1.00854	0.721229	0.287315	1.53027	0.843649	0
LOC100910795	0.350366	2.24012	1.95288	0.287241	1.60234	0.897969	0
Map7	0.346748	5.85069	5.56352	0.287167	2.49975	1.65131	0
NEWGENE_1310139	0.408891	-0.226218	-0.513302	0.287085	1.30083	0.67835	0
Copz2	0.473297	1.87756	1.59048	0.287081	1.11272	0.552113	0
LOC102549542	0.444632	-0.580994	-0.868068	0.287075	1.15618	0.579057	0
Adgra3	0.375115	3.09046	2.80347	0.28699	2.84233	1.96623	0
Scaf4	1	4.31473	4.02782	0.28691	1.55084	0.859042	0
Timm8a2	0.540378	-0.906197	-1.19298	0.286781	0.892427	0.413123	0
Acot7	0.999999	6.51173	6.2251	0.286635	1.75604	1.01735	0
Prmt8	0.346728	5.63572	5.3492	0.286521	2.50462	1.65571	0
Lrrc63	0.490666	-0.140211	-0.42662	0.286408	1.06931	0.524239	0
Plekho2	0.350106	3.05078	2.7644	0.286374	1.59567	0.892892	0
Zdhhc8	0.32943	2.84378	2.5574	0.286373	2.17574	1.36512	0
Bmper	0.509055	-0.344515	-0.630788	0.286273	1.02901	0.498795	0
Atg2a	1	3.74439	3.45813	0.286262	2.04929	1.2573	0
Fibp	0.238376	5.05761	4.77136	0.286244	2.37354	1.53828	0
Kdm6b	0.497646	2.32238	2.03618	0.286194	1.05299	0.513888	0
Lmf1	0.459327	3.18263	2.89661	0.28602	1.14285	0.571745	0
Cacng2	0.128488	5.6294	5.34344	0.285954	1.62903	0.91836	0
Acaa1	0.327016	3.3935	3.10755	0.285952	1.94365	1.16915	0
Epb41l3	0.349512	6.88863	6.6028	0.285825	2.54809	1.69507	0
NEWGENE_1305560	0.339889	3.41313	3.12734	0.285783	1.68412	0.960908	0
Slc39a13	0.332776	3.76707	3.48135	0.285723	1.77858	1.03525	0
Foxq1	0.602795	0.51929	0.233648	0.285642	0.857146	0.395091	0
Cux2	0.343065	2.57688	2.29133	0.285548	1.6485	0.933323	0
Pcdhga10	0.375088	3.60005	3.31452	0.285522	1.43308	0.772174	0
Phc1	0.181979	3.73118	3.44573	0.285445	2.00108	1.21684	0
Hnrnpc	0.329668	1.94429	1.6593	0.28499	1.82331	1.07105	0
LOC690826	0.328012	3.17928	2.8943	0.28498	2.16308	1.35421	0
LOC682812	1	4.47517	4.19044	0.284732	2.5377	1.68565	0
Rabac1	0.263495	6.74307	6.45836	0.284713	2.53767	1.68562	0
Asap2	0.326936	5.86928	5.5846	0.284677	2.13108	1.32676	0
[truncated: 12,489 more rows]
