# Supplementary material for: Next-Generation Sequencing Identifies Polyunsaturated Fatty Acid Responsive Genes in the Juvenile Rat Cerebellum
Source: Nutrients. 2019 Feb 15;11(2):407. doi: 10.3390/nu11020407 (PMC6412889; doi:10.3390/nu11020407)
Supplement: Supplementary file 1 [file nutrients-11-00407-s001.zip › Table S3.xlsx]

## Sheet: Table S3
Table S3. NGS DEGs with qPCR validation in two separate animal cohorts.
			1st cohort		2nd cohort
	UQ FC	TPM FC	qPCR FC	qPCR	qPCR FC	qPCR
Gene	(CO/SO)	(CO/SO)	(CO/SO)	p	(CO/SO)	p
Rps16	3.72	3.83	0.89	0.21
LOC100911248	3.28	3.38	0.95	0.5
Rnr1	2.82	-
Nr4a3	2.63	2.71	2.19	<0.01	2.03	<0.01
Ldoc1	2.62	2.7	0.88	0.17
Nxph4	2.56	2.64	1.1	0.08
Gstt3	2.49	2.56	0.93	0.14
Atp6v0c	2.03	2.09	0.88	0.12
Rnr2	2.02	-
Cpe	2	2.05	0.75	0.03	1.09	0.31
Scamp3	1.98	2.04	0.78	0.01	0.91	0.1
Smim17	1.91	1.96	1.5	0.01	0.78	0.07
Trnm	1.9	-
Trnp1	1.89	1.95
Tgfa	1.89	1.95	0.83	0.03	0.79	0.01
Sh2b2	1.86	1.92	0.83	0.02	1.00	0.89
Anp32b	1.86	1.91	0.91	0.23
Dusp1	1.83	1.89	1.13	0.27
Nrn1	1.81	1.87	0.98	0.53
Tmem206	1.81	1.86
Asrgl1	1.81	1.86	0.84	0.06
Ptafr	1.77	1.82
Mrpl40	1.74	1.79
Thy1	1.72	1.77
Yars	1.69	1.74
Pik3cb	1.67	-
Htra1	1.67	1.72
Fam220a	1.66	1.71
Vac14	1.64	-
Tspan1	1.64	1.68
Sox8	1.63	1.68
LOC103692551	1.63	-
Opalin	1.62	1.67	0.74	<0.01	0.87	0.3
S100b	1.61	1.66
Ndufb7	-	1.62
Elp5	1.57	1.62
Fam13c	1.56	1.61
Gatm	1.56	-
LOC314140	1.54	1.58
Tlk1	1.53	1.58
Gga3	1.53	1.58
Dnajc7	1.49	1.54
C2cd3	1.47	1.51
Dbndd2	1.47	1.51
Tmem231	1.46	1.51
Rab7a	1.46	-
Hsbp1	1.45	1.49
Ndufa9	1.44	1.49	0.73	0.01	1.1	0.21
Rnasek	1.44	1.48
Errfi1	1.44	-
Rpl7l1	1.43	1.47
Ndufa3	1.42	1.46	0.73	0.01	0.81	0.35
Atp5g3	1.42	1.46	0.88	0.12
2018-03-08	1.42	1.46
Samd10	-	1.44
Mfsd11	1.4	-
Zfp212	1.4	1.44
Ppp3r1	1.39	-
Ube2l3	1.38	1.42
Hsp90ab1	1.37	1.41
Nlrp3	-	1.4
Metap2	-	1.4
Ifngr1	1.36	1.4
Tbc1d15	1.35	1.39
Lix1l	1.35	1.39
Pgap2	1.35	1.39
Mpzl1	1.35	1.39	0.93	0.26
Ankrd40	1.35	1.39
Nkain4	-	1.39
Sec62	1.33	1.36
Pitrm1	1.32	1.36
Socs5	1.32	-
Ftsj1	1.32	1.35
Gmfb	1.3	1.34
Pde4b	1.3	-
Scpep1	1.29	1.33
Elovl2	1.28	1.32
Stmn2	1.27	1.3
Srfbp1	1.27	1.3
Klhl2	1.27	1.3
Mbtd1	1.26	-
Ywhae	1.26	-
Bfar	1.26	1.29
Wee1	1.26	-
Zfp449	1.23	1.27
Rcbtb2	1.23	-
Idh3a	1.22	1.26
Nutf2	-	1.25
Ttc33	1.2	-
Gmcl1	1.2	-
Atp6v1h	1.2	1.23	0.84	<0.01	1.04	0.71
Cetn2	-	1.22
Tmem184c	-	1.19
Vdac2	-	1.19
Aida	1.16	-
Prepl	1.15	-
Klhl11	1.14	1.17
Pex3	-	1.16
Metap1	-	1.16
Cnrip1	-	1.15
Rundc1	-	1.15
Cnih1	1.13	-
Tnpo3	-	1.12
Clcn4	1.11	-
Cul1	-	0.92
Stim2	-	0.91
Kpna1	-	0.9
Uvrag	-	0.9
Ica1	-	0.89
Ube2j2	-	0.89
Ptpmt1	-	0.87
Snrpa1	-	0.87
Ppp1r8	-	0.87
Atp5a1	-	0.86
Amz2	0.86	-	0.83	0.05	0.94	0.46
Trap1	0.85	-	0.85	0.07
Phactr3	0.83	0.86	0.84	0.04	1.05	0.35
Golga5	-	0.85
Abcf2	-	0.85
Pold3	-	0.84
Noa1	0.83	-	0.89	0.09
Osbpl2	-	0.83
Ppcs	-	0.82	0.99	0.86
Tmem42	0.82	0.85	0.86	0.09
Ralbp1	0.8	0.82	1	0.92
Pithd1	-	0.82	0.97	0.63
Gtf2f2	-	0.81	0.88	0.04	0.88	0.4
Fbxw4	-	0.81	0.97	0.58
Gadd45gip1	-	0.8	0.94	0.26
Mrpl9	-	0.8	0.94	0.25
Tmem214	0.79	-	0.82	0.04	0.93	0.64
Meis3	0.79	-	0.88	0.11
Cdc34	-	0.79	0.96	0.45
Vps45	-	0.77	0.93	0.14
LOC103690204	0.64	-
LOC108351039	0.62	-
Qrich2	-	0.52	0.9	0.17
Data represent mean fold-change (CO/SO) where n=10/group. CO: corn oil; FC: fold-change; SO: soybean oil; UQ: upper quartile; TPM: transcripts per million. p<0.0001 for all NGS data. P<0.05 for qPCR data, bold indicates significance.
